# Supplementary material for: Differential expression profile of gluten-specific T cells identified by single-cell RNA-seq
Source: PLoS One. 2021 Oct 7;16(10):e0258029. doi: 10.1371/journal.pone.0258029 (PMC8496852; doi:10.1371/journal.pone.0258029)
Supplement: S1 Table — (XLSX) [file pone.0258029.s001.xlsx]

## Sheet: S_table1.Infomation of patients
Supplementary table 1. Basic information of patients
Patient ID	Gender	Age at sampling	Marsh
CD1507	F	23	3c
CD1517	F	32	3b
CD1615	F	42	3
CD1982	F	21	3
