# Supplementary material for: Differential expression profile of gluten-specific T cells identified by single-cell RNA-seq
Source: PLoS One. 2021 Oct 7;16(10):e0258029. doi: 10.1371/journal.pone.0258029 (PMC8496852; doi:10.1371/journal.pone.0258029)
Supplement: S2 Table — (XLSX) [file pone.0258029.s002.xlsx]

## Sheet: S_table2.Number of cells
Supplementary table 2. Summary on number of cells in each step of analysis
	Total number of cells		Number of cells passed quality control		Number of cells with reconstructed TCR		Number of cells with clonal expansion after QC
	tetramer-negative	tetramer-positive	tetramer-negative	tetramer-positive	tetramer-negative	tetramer-positive	tetramer-negative	tetramer-positive
CD1507	87	88	54	51	21	34	2	11
CD1517	79	106	36	79	22	46	0	15
CD1615	194	199	167	159	157	158	4	104
CD1982	134	136	98	95	87	90	0	24
All patients	494	529	355	384	287	328	6	154
