# Supplementary material for: Differential expression profile of gluten-specific T cells identified by single-cell RNA-seq
Source: PLoS One. 2021 Oct 7;16(10):e0258029. doi: 10.1371/journal.pone.0258029 (PMC8496852; doi:10.1371/journal.pone.0258029)
Supplement: S3 Table — (XLSX) [file pone.0258029.s003.xlsx]

## Sheet: S_table3.DEGs
Supplementary table 3. Differentially expressed genes (DEG) with fold change larger than 1.5 (|Log2FC|>0.58) between tetramer-positive and tetramer-negative T cells
gene ID	gene symbol	p value	average log2FC	fraction of tetramer-positive cells with detected gene	fraction of tetramer-negative cells with detected gene	adjusted p value (FDR)
ENSG00000188404	SELL	1.42951e-58	-3.73835	0.052	0.561	3.44812e-54
ENSG00000111796	KLRB1	1.54121e-31	1.86366	0.56	0.161	1.85878e-27
ENSG00000078596	ITM2A	1.614e-28	1.70997	0.802	0.476	1.1629e-24
ENSG00000141232	TOB1	1.92845e-28	-2.26544	0.38	0.651	1.1629e-24
ENSG00000169756	LIMS1	1.6669e-25	1.57741	0.878	0.859	8.04147e-22
ENSG00000121966	CXCR4	7.64832e-22	-1.96456	0.195	0.49	2.30606e-18
ENSG00000173585	CCR9	1.02544e-19	1.62632	0.188	0.006	2.47347e-16
ENSG00000122026	RPL21	5.52853e-18	-0.899744	0.875	0.913	1.11128e-14
ENSG00000206240	HLA-DRB1	3.84316e-15	0.818416	0.286	0.068	6.62687e-12
ENSG00000206306	HLA-DRB1	3.84628e-15	0.817543	0.286	0.068	6.62687e-12
ENSG00000158525	CPA5	3.00128e-14	1.02709	0.185	0.02	4.82626e-11
ENSG00000096150	RPS18	7.82603e-14	-0.681045	0.846	0.904	1.17982e-10
ENSG00000078304	PPP2R5C	1.10803e-13	1.05566	0.935	0.868	1.54761e-10
ENSG00000223367	RPS18	2.87289e-13	-0.679917	0.846	0.904	3.09484e-10			·
ENSG00000226225	RPS18	2.87402e-13	-0.680184	0.846	0.904	3.09484e-10
ENSG00000235650	RPS18	2.91334e-13	-0.679783	0.846	0.904	3.09484e-10
ENSG00000231500	RPS18	2.95101e-13	-0.67529	0.846	0.904	3.09484e-10
ENSG00000118181	RPS25	5.93899e-13	-0.599967	0.724	0.808	4.34443e-10
ENSG00000280831	RPS25	5.94363e-13	-0.599711	0.724	0.808	4.34443e-10
ENSG00000228080	HLA-DRB1	8.16701e-13	0.710317	0.227	0.045	5.62847e-10
ENSG00000164587	RPS14	1.07632e-12	-0.836384	0.924	0.946	7.21167e-10
ENSG00000116824	CD2	2.88464e-12	1.21943	0.688	0.473	1.73951e-09
ENSG00000113580	NR3C1	3.85163e-12	0.981693	0.375	0.155	2.21203e-09
ENSG00000189403	HMGB1	1.01241e-11	0.923734	0.883	0.831	5.30879e-09
ENSG00000220842	RP11-572P18.1	1.05629e-11	-0.78559	0.807	0.887	5.42102e-09
ENSG00000266088	RP5-1028K7.2	3.19124e-11	0.739339	0.141	0.014	1.48031e-08
ENSG00000080822	CLDND1	3.79961e-11	1.06556	0.555	0.307	1.72925e-08
ENSG00000110848	CD69	6.25107e-11	-1.13934	0.44	0.651	2.74149e-08
ENSG00000150093	ITGB1	7.0806e-11	-0.671393	0.102	0.299	3.04984e-08
ENSG00000145287	PLAC8	1.44091e-10	-1.03229	0.526	0.617	5.99244e-08
ENSG00000225783	MIAT	2.4326e-10	1.2596	0.516	0.296	9.94519e-08
ENSG00000168685	IL7R	2.83001e-10	-0.985571	0.56	0.701	1.13771e-07
ENSG00000234663	AC104820.2	3.32117e-10	0.953245	0.49	0.315	1.31328e-07
ENSG00000071082	RPL31	4.45701e-10	-0.93717	0.716	0.842	1.71078e-07
ENSG00000034510	TMSB10	4.65285e-10	0.739737	0.956	0.93	1.75362e-07
ENSG00000089012	SIRPG	6.25242e-10	1.10651	0.393	0.194	2.26128e-07
ENSG00000245532	NEAT1	7.33229e-10	0.997332	0.857	0.845	2.60091e-07
ENSG00000247774	PCED1B-AS1	9.10892e-10	-1.03165	0.661	0.786	3.09459e-07
ENSG00000213741	RPS29	1.00803e-09	-0.618643	0.844	0.842	3.37706e-07
ENSG00000112306	RPS12	1.06969e-09	-0.937378	0.536	0.701	3.53451e-07
ENSG00000092841	MYL6	1.20974e-09	0.779265	0.849	0.718	3.89069e-07
ENSG00000147408	CSGALNACT1	1.48032e-09	-0.765872	0.185	0.299	4.69828e-07
ENSG00000113387	SUB1	1.96605e-09	0.936501	0.732	0.563	5.88539e-07
ENSG00000181847	TIGIT	1.97635e-09	1.08098	0.339	0.152	5.88539e-07
ENSG00000233093	LINC00892	2.31815e-09	1.25118	0.195	0.048	6.73689e-07
ENSG00000151883	PARP8	3.4551e-09	-0.820237	0.318	0.532	9.92149e-07
ENSG00000144713	RPL32	4.05647e-09	-0.779609	0.62	0.749	1.13775e-06
ENSG00000130755	GMFG	4.64216e-09	0.853364	0.836	0.71	1.27243e-06
ENSG00000177954	RPS27	5.13633e-09	-0.788311	0.88	0.949	1.39178e-06
ENSG00000091527	CDV3	5.22508e-09	0.603211	0.484	0.268	1.39178e-06
ENSG00000227191	TRGC2	5.30969e-09	0.777366	0.19	0.048	1.39212e-06
ENSG00000198763	MT-ND2	5.64788e-09	-0.841534	0.74	0.817	1.46487e-06
ENSG00000227993	HLA-DRA	6.73436e-09	1.3433	0.109	0.011	1.70989e-06
ENSG00000164111	ANXA5	6.92773e-09	1.1721	0.328	0.144	1.74066e-06
ENSG00000133321	RARRES3	7.25664e-09	1.06667	0.299	0.118	1.80451e-06
ENSG00000282939	TRBV7-2	9.4293e-09	2.07729	0.26	0.121	2.29741e-06
ENSG00000158710	TAGLN2	1.07602e-08	1.14443	0.529	0.344	2.59546e-06
ENSG00000169442	CD52	1.41148e-08	0.865529	0.857	0.808	3.36612e-06
ENSG00000160593	JAML	1.42342e-08	-0.869504	0.107	0.276	3.36612e-06
ENSG00000169508	GPR183	1.56547e-08	-1.12997	0.182	0.375	3.66608e-06
ENSG00000269713	NBPF9	1.62297e-08	-0.85958	0.589	0.69	3.76419e-06
ENSG00000070190	DAPP1	1.75305e-08	1.23491	0.354	0.341	3.9519e-06
ENSG00000071575	TRIB2	2.77578e-08	0.590007	0.307	0.13	5.53344e-06
ENSG00000277147	LINC00869	4.5349e-08	-0.733746	0.466	0.628	8.47957e-06
ENSG00000143110	C1orf162	5.74623e-08	-1.06065	0.057	0.183	1.06619e-05
ENSG00000167286	CD3D	7.17219e-08	0.750116	0.745	0.62	1.30076e-05
ENSG00000009790	TRAF3IP3	8.05264e-08	0.759839	0.779	0.673	1.43095e-05
ENSG00000241343	RPL36A	8.06804e-08	-0.633265	0.74	0.783	1.43095e-05
ENSG00000100316	RPL3	8.32267e-08	-0.795647	0.768	0.848	1.46534e-05
ENSG00000188846	RPL14	8.88812e-08	-0.69641	0.823	0.868	1.55355e-05
ENSG00000265972	TXNIP	9.44716e-08	-0.671346	0.617	0.758	1.63939e-05
ENSG00000019582	CD74	1.09733e-07	1.02827	0.688	0.552	1.86399e-05
ENSG00000237943	PRKCQ-AS1	1.68593e-07	-0.811066	0.115	0.254	2.71109e-05
ENSG00000175567	UCP2	1.74102e-07	1.22455	0.505	0.318	2.78114e-05
ENSG00000162645	GBP2	1.82827e-07	0.683305	0.375	0.192	2.9013e-05
ENSG00000189283	FHIT	1.86509e-07	-0.91196	0.328	0.428	2.94038e-05
ENSG00000154229	PRKCA	1.96862e-07	-0.669007	0.552	0.651	3.06356e-05
ENSG00000106144	CASP2	2.12575e-07	0.941793	0.755	0.639	3.26239e-05
ENSG00000026103	FAS	2.13696e-07	1.01344	0.198	0.073	3.26239e-05
ENSG00000204397	CARD16	2.29442e-07	1.11066	0.544	0.355	3.42129e-05
ENSG00000163191	S100A11	2.69244e-07	0.680669	0.453	0.262	3.96002e-05
ENSG00000172794	RAB37	3.14812e-07	0.944002	0.224	0.11	4.54705e-05
ENSG00000147403	RPL10	3.52273e-07	-0.819706	0.719	0.8	4.96911e-05
ENSG00000280800	CH507-513H4.6	3.90008e-07	-0.876737	0.529	0.662	5.35813e-05
ENSG00000280614	CH507-513H4.4	3.90521e-07	-0.87659	0.529	0.662	5.35813e-05
ENSG00000281181	CH507-513H4.3	3.90958e-07	-0.873221	0.529	0.662	5.35813e-05
ENSG00000213186	TRIM59	4.38473e-07	0.644293	0.792	0.746	5.9086e-05
ENSG00000211778	TRAV4	5.15109e-07	1.66154	0.221	0.09	6.82689e-05
ENSG00000165071	TMEM71	6.34455e-07	-0.621574	0.039	0.146	8.31722e-05
ENSG00000109475	RPL34	7.35343e-07	-0.627698	0.823	0.896	9.33538e-05
ENSG00000166441	RPL27A	7.49921e-07	-0.877374	0.779	0.831	9.4706e-05
ENSG00000132002	DNAJB1	8.62568e-07	-0.96257	0.417	0.504	0.000106697
ENSG00000197635	DPP4	1.22379e-06	-0.970286	0.005	0.07	0.000143296
ENSG00000058668	ATP2B4	1.23858e-06	0.601174	0.271	0.121	0.000144327
ENSG00000112419	PHACTR2	1.26166e-06	0.790848	0.513	0.346	0.000146265
ENSG00000174903	RAB1B	1.31765e-06	0.627469	0.177	0.056	0.000151348
ENSG00000277734	TRAC	1.40614e-06	0.646381	0.81	0.783	0.000159988
ENSG00000079459	FDFT1	1.62751e-06	0.610772	0.266	0.118	0.000180079
ENSG00000136754	ABI1	1.69444e-06	0.858064	0.346	0.18	0.00018494
ENSG00000097046	CDC7	1.76606e-06	0.611758	0.047	0	0.000188492
ENSG00000188313	PLSCR1	2.17953e-06	0.791593	0.107	0.02	0.000227153
ENSG00000082074	FYB	2.70218e-06	0.604745	0.768	0.715	0.000275018
ENSG00000103187	COTL1	2.74997e-06	0.911602	0.641	0.538	0.000277725
ENSG00000041357	PSMA4	2.86287e-06	0.963005	0.38	0.262	0.000284099
ENSG00000149273	RPS3	2.87385e-06	-0.684095	0.766	0.856	0.000284099
ENSG00000106588	PSMA2	3.13044e-06	1.09455	0.622	0.513	0.000308201
ENSG00000164104	HMGB2	3.21013e-06	0.700821	0.443	0.268	0.000314762
ENSG00000105193	RPS16	3.34878e-06	-0.714594	0.576	0.659	0.000327028
ENSG00000156587	UBE2L6	3.63374e-06	1.05772	0.378	0.228	0.000345748
ENSG00000163565	IFI16	4.27168e-06	0.66628	0.419	0.248	0.000397827
ENSG00000138496	PARP9	4.90989e-06	0.84839	0.411	0.296	0.000441909
ENSG00000198755	RPL10A	5.08782e-06	-0.701362	0.5	0.659	0.000449215
ENSG00000138449	SLC40A1	5.1687e-06	-0.715686	0.008	0.073	0.000451719
ENSG00000168961	LGALS9	5.39703e-06	0.826807	0.232	0.146	0.000469971
ENSG00000198918	RPL39	5.77231e-06	-0.642635	0.466	0.552	0.000495495
ENSG00000111863	ADTRP	5.89083e-06	-1.07672	0.198	0.301	0.000502094
ENSG00000181804	SLC9A9	6.12679e-06	0.753756	0.159	0.051	0.000511365
ENSG00000172531	PPP1CA	6.16762e-06	0.628641	0.367	0.206	0.000512106
ENSG00000130724	CHMP2A	6.19244e-06	0.73459	0.31	0.163	0.000512106
ENSG00000197756	RPL37A	6.38088e-06	-0.592668	0.555	0.623	0.000525301
ENSG00000152518	ZFP36L2	6.58333e-06	-0.777263	0.367	0.521	0.000540124
ENSG00000110700	RPS13	8.06529e-06	-0.69598	0.596	0.679	0.000648476
ENSG00000114209	PDCD10	8.1004e-06	0.87815	0.245	0.11	0.000649135
ENSG00000164032	H2AFZ	8.19939e-06	0.632817	0.487	0.332	0.000654892
ENSG00000131236	CAP1	9.24863e-06	0.810675	0.604	0.468	0.00073143
ENSG00000141576	RNF157	9.40522e-06	-0.941258	0.607	0.699	0.000736569
ENSG00000047410	TPR	1.00336e-05	0.975347	0.589	0.561	0.000770766
ENSG00000100911	PSME2	1.05124e-05	0.731706	0.633	0.507	0.000804985
ENSG00000123349	PFDN5	1.09824e-05	-0.595324	0.682	0.786	0.000838312
ENSG00000162704	ARPC5	1.1172e-05	0.710964	0.909	0.91	0.000848414
ENSG00000003147	ICA1	1.2551e-05	0.662766	0.544	0.507	0.000928659
ENSG00000008517	IL32	1.32933e-05	0.771011	0.82	0.845	0.000980573
ENSG00000178607	ERN1	1.57447e-05	-0.665734	0.474	0.58	0.00112694
ENSG00000142347	MYO1F	1.58459e-05	0.875186	0.578	0.589	0.00113082
ENSG00000130066	SAT1	1.59718e-05	0.855907	0.466	0.313	0.00113645
ENSG00000156482	RPL30	1.64587e-05	-0.745226	0.688	0.755	0.00115744
ENSG00000178562	CD28	1.79036e-05	0.911613	0.448	0.38	0.00124453
ENSG00000065675	PRKCQ	2.04353e-05	-0.619206	0.208	0.104	0.00139638
ENSG00000172543	CTSW	2.10236e-05	-0.998139	0.245	0.299	0.00142848
ENSG00000184009	ACTG1	2.22534e-05	0.731027	0.719	0.608	0.00150357
ENSG00000115687	PASK	2.32992e-05	0.775261	0.5	0.363	0.00156478
ENSG00000069667	RORA	2.3354e-05	0.665108	0.372	0.251	0.00156478
ENSG00000205268	PDE7A	2.91292e-05	-0.940412	0.141	0.237	0.00190413
ENSG00000005844	ITGAL	3.3453e-05	0.940782	0.638	0.631	0.00213243
ENSG00000276849	TRBC2	3.36076e-05	0.893539	0.927	0.913	0.00213329
ENSG00000213658	LAT	3.54143e-05	1.16904	0.727	0.704	0.0022362
ENSG00000069493	CLEC2D	3.68203e-05	0.669247	0.885	0.845	0.00229494
ENSG00000130592	LSP1	4.50802e-05	0.921	0.419	0.279	0.00273211
ENSG00000010810	FYN	4.81945e-05	0.827007	0.484	0.377	0.00285857
ENSG00000143947	RPS27A	4.82334e-05	-0.647764	0.651	0.744	0.00285857
ENSG00000126067	PSMB2	5.08388e-05	0.60447	0.878	0.879	0.00298212
ENSG00000142507	PSMB6	5.8677e-05	0.642497	0.578	0.552	0.00332241
ENSG00000172183	ISG20	6.44793e-05	0.724677	0.625	0.563	0.00355905
ENSG00000233927	RPS28	6.6852e-05	-0.686314	0.461	0.563	0.00365655
ENSG00000211807	TRAV26-1	7.11216e-05	0.767352	0.099	0.031	0.00384647
ENSG00000167526	RPL13	7.49571e-05	-1.05865	0.479	0.592	0.00401786
ENSG00000143748	NVL	7.52891e-05	-0.873422	0.359	0.49	0.00401919
ENSG00000168421	RHOH	7.5315e-05	-1.17989	0.505	0.608	0.00401919
ENSG00000144746	ARL6IP5	8.50988e-05	0.654489	0.701	0.583	0.00442385
ENSG00000167699	GLOD4	8.97042e-05	0.941305	0.596	0.592	0.00463331
ENSG00000115685	PPP1R7	0.000115084	0.747702	0.221	0.115	0.0057354
ENSG00000183726	TMEM50A	0.000118034	0.594476	0.357	0.225	0.00586873
ENSG00000137642	SORL1	0.000121246	-0.952636	0.534	0.625	0.00595116
ENSG00000160856	FCRL3	0.000121387	0.72322	0.146	0.054	0.00595116
ENSG00000103018	CYB5B	0.000122108	0.84534	0.398	0.293	0.00597439
ENSG00000145907	G3BP1	0.000135083	0.597377	0.565	0.527	0.00646838
ENSG00000121858	TNFSF10	0.000135928	0.923595	0.346	0.231	0.00649252
ENSG00000137154	RPS6	0.000137212	-0.620787	0.88	0.893	0.00654088
ENSG00000147274	RBMX	0.00013824	-0.733668	0.497	0.611	0.00656393
ENSG00000089127	OAS1	0.000142606	1.20709	0.508	0.47	0.00671539
ENSG00000147168	IL2RG	0.000142668	0.676891	0.729	0.634	0.00671539
ENSG00000113369	ARRDC3	0.0001431	-1.01008	0.346	0.431	0.00671539
ENSG00000111639	MRPL51	0.00014475	0.693428	0.286	0.161	0.0067569
ENSG00000142669	SH3BGRL3	0.000150766	0.964961	0.596	0.518	0.00698009
ENSG00000282203	TRBV7-3	0.000168312	0.638365	0.193	0.087	0.00766011
ENSG00000187608	ISG15	0.000168834	1.03174	0.234	0.118	0.00766937
ENSG00000170540	ARL6IP1	0.00017022	0.600214	0.57	0.49	0.00771215
ENSG00000115415	STAT1	0.000170938	0.685984	0.234	0.118	0.00772135
ENSG00000057608	GDI2	0.000171698	0.794627	0.398	0.262	0.00774117
ENSG00000189067	LITAF	0.000194468	-1.08116	0.19	0.301	0.00840638
ENSG00000177889	UBE2N	0.000199191	0.686416	0.992	1	0.00856449
ENSG00000166136	NDUFB8	0.000203396	0.629982	0.591	0.445	0.0086988
ENSG00000116459	ATP5F1	0.000204591	0.705362	0.505	0.377	0.00873205
ENSG00000117450	PRDX1	0.000208658	0.622844	0.346	0.239	0.00876837
ENSG00000111640	GAPDH	0.000222459	0.751021	0.596	0.476	0.00918041
ENSG00000150316	CWC15	0.000224412	0.705572	0.302	0.175	0.00922155
ENSG00000145649	GZMA	0.000226506	-1.09553	0.049	0.124	0.00924458
ENSG00000184588	PDE4B	0.000265289	-0.837047	0.076	0.169	0.010473
ENSG00000135250	SRPK2	0.000274733	0.652927	0.195	0.099	0.0107579
ENSG00000099622	CIRBP	0.000306851	-0.626377	0.253	0.276	0.0117503
ENSG00000173575	CHD2	0.00034912	-0.872439	0.695	0.721	0.0130156
ENSG00000106952	TNFSF8	0.000351454	0.786542	0.227	0.118	0.0130623
ENSG00000198937	CCDC167	0.000411062	0.618759	0.312	0.189	0.0146892
ENSG00000133030	MPRIP	0.000422475	0.610009	0.576	0.535	0.0150524
ENSG00000143891	GALM	0.000425608	0.766978	0.513	0.487	0.0151417
ENSG00000132718	SYT11	0.00045877	0.777462	0.419	0.394	0.0160377
ENSG00000134333	LDHA	0.000480862	0.680726	0.654	0.62	0.0165342
ENSG00000167552	TUBA1A	0.000490607	0.615567	0.255	0.301	0.0167619
ENSG00000167261	DPEP2	0.000500335	-0.860357	0.049	0.124	0.0169929
ENSG00000105879	CBLL1	0.000524793	0.666824	0.229	0.121	0.0176173
ENSG00000238121	LINC00426	0.000537295	0.585953	0.557	0.515	0.0178268
ENSG00000147162	OGT	0.000541484	0.683233	0.549	0.437	0.0179411
ENSG00000130844	ZNF331	0.000576563	-1.19309	0.573	0.687	0.0188445
ENSG00000230099	TRBV5-4	0.000580299	-0.678241	0.086	0.056	0.0189154
ENSG00000185946	RNPC3	0.000591506	-0.757093	0.25	0.315	0.0191513
ENSG00000099985	OSM	0.000630401	-0.8408	0.008	0.051	0.0200606
ENSG00000211817	TRAV38-2DV8	0.00067087	1.14683	0.076	0.076	0.021043
ENSG00000117091	CD48	0.000689381	-0.818755	0.161	0.27	0.0214421
ENSG00000142676	RPL11	0.000692014	-0.60871	0.495	0.569	0.0214421
ENSG00000155115	GTF3C6	0.000712957	0.587336	0.255	0.144	0.0219352
ENSG00000147684	NDUFB9	0.000744415	0.689911	0.422	0.29	0.0227004
ENSG00000211728	TRBV5-6	0.00075809	0.802364	0.122	0.056	0.0230591
ENSG00000282098	TRBV5-6	0.000759056	0.801888	0.122	0.056	0.0230594
ENSG00000111802	TDP2	0.000772755	0.720073	0.112	0.039	0.0232414
ENSG00000005022	SLC25A5	0.00089398	0.682368	0.307	0.189	0.0260431
ENSG00000138795	LEF1	0.000988584	0.607644	0.378	0.251	0.0280416
ENSG00000276953	TRBV12-4	0.00110024	1.94285	0.141	0.11	0.0303136
ENSG00000051108	HERPUD1	0.00114124	0.581891	0.495	0.487	0.0308609
ENSG00000085117	CD82	0.00121738	0.696604	0.891	0.87	0.0323632
ENSG00000171867	PRNP	0.00121801	-0.601247	0.023	0.076	0.0323632
ENSG00000162739	SLAMF6	0.0012564	0.663603	0.297	0.217	0.0330848
ENSG00000115738	ID2	0.0012772	-0.999389	0.12	0.214	0.0334499
ENSG00000111775	COX6A1	0.00128678	0.605712	0.589	0.499	0.0336572
ENSG00000105953	OGDH	0.00129117	0.583505	0.474	0.451	0.0336695
ENSG00000235532	LINC00402	0.00132386	-0.622333	0.057	0.127	0.0342627
ENSG00000110955	ATP5B	0.00134053	0.818479	0.268	0.163	0.0345829
ENSG00000140386	SCAPER	0.00137095	-0.733399	0.133	0.2	0.0351421
ENSG00000113088	GZMK	0.00138979	-0.784426	0.023	0.062	0.0353993
ENSG00000132155	RAF1	0.00144944	-0.76615	0.581	0.645	0.0361924
ENSG00000101265	RASSF2	0.00160064	-0.67037	0.448	0.428	0.0391174
ENSG00000162511	LAPTM5	0.00177608	0.813539	0.672	0.611	0.042291
ENSG00000105583	WDR83OS	0.00182642	0.594528	0.549	0.563	0.0431067
ENSG00000125430	HS3ST3B1	0.00186089	-0.665688	0.49	0.546	0.0437064
ENSG00000143033	MTF2	0.00189088	0.94837	0.323	0.248	0.0442386
ENSG00000133884	DPF2	0.00191106	0.589908	0.766	0.803	0.044581
ENSG00000111229	ARPC3	0.00195788	0.650498	0.576	0.47	0.0455411
ENSG00000234741	GAS5	0.00207395	-0.70203	0.492	0.583	0.0476448
