# Supplementary material for: Differential expression profile of gluten-specific T cells identified by single-cell RNA-seq
Source: PLoS One. 2021 Oct 7;16(10):e0258029. doi: 10.1371/journal.pone.0258029 (PMC8496852; doi:10.1371/journal.pone.0258029)
Supplement: S4 Table — (XLSX) [file pone.0258029.s004.xlsx]

## Sheet: S_table4.Top gene sets in GSEA
Supplementary table 4. Top eniched gene sets in gene set enrichment analysis
Gene set name with positive enrichment score	Size of gene set	Enrichment Score	Normalized Enrichment Score	P-val	FDR
REGULATION OF INTERLEUKIN-10 PRODUCTION_GOBP_GO:0032653	24	0.84686	2.25048	0	0.0109654
TUMOR NECROSIS FACTOR-MEDIATED SIGNALING PATHWAY_GOBP_GO:0033209	99	0.643456	2.22258	0	0.0102237
TCR SIGNALING_REACTOME_R-HSA-202403.4	111	0.609726	2.12771	0	0.0573148
NEGATIVE REGULATION OF CYTOKINE PRODUCTION_GOBP_GO:0001818	125	0.601276	2.1234	0	0.0453763
APC C-MEDIATED DEGRADATION OF CELL CYCLE PROTEINS_REACTOME_R-HSA-174143.1	78	0.62909	2.11594	0	0.0417564
REGULATION OF MITOTIC CELL CYCLE_REACTOME DATABASE ID RELEASE 61_453276	78	0.62909	2.09815	0	0.0504773
POSITIVE REGULATION OF INTERLEUKIN-10 PRODUCTION_GOBP_GO:0032733	17	0.866419	2.0787	0	0.0610184
POSITIVE REGULATION OF PROTEOLYSIS_GOBP_GO:0045862	251	0.532914	2.06835	0	0.0641255
REGULATION OF CYTOKINE SECRETION_GOBP_GO:0050707	79	0.604769	2.0633	0	0.0624336
NEGATIVE REGULATION OF PEPTIDE SECRETION_GOBP_GO:0002792	50	0.671819	2.06328	0	0.0561902
IMMUNE RESPONSE-ACTIVATING CELL SURFACE RECEPTOR SIGNALING PATHWAY_GOBP_GO:0002429	223	0.533803	2.0608	0	0.0540585
APC C:CDC20 MEDIATED DEGRADATION OF MITOTIC PROTEINS_REACTOME DATABASE ID RELEASE 61_176409	67	0.636756	2.05927	0	0.0503491
HALLMARK_ALLOGRAFT_REJECTION_MSIGDB_C2_HALLMARK_ALLOGRAFT_REJECTION	149	0.560821	2.05572	0	0.0490931
CELLULAR RESPONSE TO TUMOR NECROSIS FACTOR_GOBP_GO:0071356	134	0.571334	2.05452	0	0.0460768
CYTOKINE-MEDIATED SIGNALING PATHWAY_GOBP_GO:0019221	266	0.526665	2.05222	0	0.0447284
POSITIVE REGULATION OF PROTEIN UBIQUITINATION INVOLVED IN UBIQUITIN-DEPENDENT PROTEIN CATABOLIC PROCESS_GOBP_GO:2000060	78	0.620376	2.05155	0	0.0424494
APC C:CDH1 MEDIATED DEGRADATION OF CDC20 AND OTHER APC C:CDH1 TARGETED PROTEINS IN LATE MITOSIS EARLY G1_REACTOME DATABASE ID RELEASE 61_174178	67	0.634817	2.04786	0	0.04268
REGULATION OF APC C ACTIVATORS BETWEEN G1 S AND EARLY ANAPHASE_REACTOME_R-HSA-176408.2	72	0.625186	2.04605	0	0.041521
CCR9_IOB_CCR9	17	0.837864	2.04445	0.00207469	0.0404831
APC C:CDC20 MEDIATED DEGRADATION OF SECURIN_REACTOME DATABASE ID RELEASE 61_174154	62	0.642282	2.04064	0	0.0403769
NEGATIVE REGULATION OF BINDING_GOBP_GO:0051100	80	0.600923	2.03581	0	0.0421528
ANAPHASE-PROMOTING COMPLEX-DEPENDENT CATABOLIC PROCESS_GOBP_GO:0031145	72	0.620567	2.03552	0	0.0403611
M G1 TRANSITION_REACTOME DATABASE ID RELEASE 61_68874	79	0.609151	2.03472	0	0.0387827
ACTIVATION OF APC C AND APC C:CDC20 MEDIATED DEGRADATION OF MITOTIC PROTEINS_REACTOME DATABASE ID RELEASE 61_176814	68	0.635494	2.03134	0	0.0392196
DOWNSTREAM TCR SIGNALING_REACTOME_R-HSA-202424.3	91	0.609239	2.02795	0	0.0396162
REGULATION OF CELLULAR AMINE METABOLIC PROCESS_GOBP_GO:0033238	56	0.643632	2.02705	0	0.0384065
IMMUNE RESPONSE-ACTIVATING SIGNAL TRANSDUCTION_GOBP_GO:0002757	284	0.511368	2.02158	0	0.0409191
T CELL RECEPTOR SIGNALING PATHWAY_GOBP_GO:0050852	127	0.567199	2.0181	0	0.0416079
REGULATION OF ACTIN DYNAMICS FOR PHAGOCYTIC CUP FORMATION_REACTOME DATABASE ID RELEASE 61_2029482	49	0.654553	2.01738	0	0.0405016
REGULATION OF CELLULAR AMINO ACID METABOLIC PROCESS_GOBP_GO:0006521	53	0.65119	2.01717	0	0.0393784
ANTIGEN RECEPTOR-MEDIATED SIGNALING PATHWAY_GOBP_GO:0050851	146	0.555222	2.01616	0	0.038507
DNA REPLICATION PRE-INITIATION_REACTOME_R-HSA-69002.2	79	0.609151	2.01475	0	0.0379397
POSITIVE REGULATION OF IMMUNE RESPONSE_GOBP_GO:0050778	394	0.497899	2.01004	0	0.0395227
METABOLISM OF POLYAMINES_REACTOME DATABASE ID RELEASE 61_351202	68	0.616863	2.00726	0.00194932	0.0397209
DEGRADATION OF GLI2 BY THE PROTEASOME_REACTOME_R-HSA-5610783.1	57	0.636976	2.00545	0	0.0399142
VPU MEDIATED DEGRADATION OF CD4_REACTOME_R-HSA-180534.1	50	0.644186	2.00398	0.00391389	0.0398269
CDC20:PHOSPHO-APC C MEDIATED DEGRADATION OF CYCLIN A_REACTOME_R-HSA-174184.2	65	0.626898	2.00244	0	0.0395628
HEDGEHOG LIGAND BIOGENESIS_REACTOME_R-HSA-5358346.1	58	0.629267	2.00135	0	0.0390637
RESPONSE TO TUMOR NECROSIS FACTOR_GOBP_GO:0034612	146	0.558746	2.00059	0	0.0385179
AUTODEGRADATION OF CDH1 BY CDH1:APC C_REACTOME_R-HSA-174084.2	61	0.632349	1.99954	0	0.0380006
HH MUTANTS THAT DON'T UNDERGO AUTOCATALYTIC PROCESSING ARE DEGRADED BY ERAD_REACTOME DATABASE ID RELEASE 61_5362768	54	0.634858	1.99923	0	0.0372751
IL12-MEDIATED SIGNALING EVENTS_PATHWAY INTERACTION DATABASE NCI-NATURE CURATED DATA_IL12-MEDIATED SIGNALING EVENTS	47	0.662583	1.99848	0.00198413	0.0367426
HH MUTANTS ABROGATE LIGAND SECRETION_REACTOME_R-HSA-5387390.3	54	0.634858	1.99826	0	0.0360167
VIF-MEDIATED DEGRADATION OF APOBEC3G_REACTOME_R-HSA-180585.1	51	0.651339	1.99817	0.00191939	0.0353217
REGULATION OF VIRAL LIFE CYCLE_GOBP_GO:1903900	103	0.577907	1.99693	0	0.035234
REGULATION OF MITOTIC NUCLEAR DIVISION_GOBP_GO:0007088	103	0.575485	1.99589	0	0.0349399
NEGATIVE REGULATION OF UBIQUITIN-PROTEIN LIGASE ACTIVITY INVOLVED IN MITOTIC CELL CYCLE_GOBP_GO:0051436	66	0.622321	1.99583	0	0.0342541
FC RECEPTOR SIGNALING PATHWAY_GOBP_GO:0038093	159	0.542543	1.995	0	0.0339693
DEFECTIVE CFTR CAUSES CYSTIC FIBROSIS_REACTOME_R-HSA-5678895.2	58	0.640598	1.99253	0	0.0345545
OXYGEN-DEPENDENT PROLINE HYDROXYLATION OF HYPOXIA-INDUCIBLE FACTOR ALPHA_REACTOME_R-HSA-1234176.2	62	0.618562	1.99244	0	0.033946
SCF-BETA-TRCP MEDIATED DEGRADATION OF EMI1_REACTOME_R-HSA-174113.2	52	0.645647	1.99243	0	0.0332804
REGULATION OF TRANSCRIPTION FROM RNA POLYMERASE II PROMOTER IN RESPONSE TO HYPOXIA_GOBP_GO:0061418	68	0.620896	1.99061	0	0.0334805
RHO GTPASES ACTIVATE WASPS AND WAVES_REACTOME DATABASE ID RELEASE 61_5663213	29	0.720549	1.98812	0.00208333	0.0338774
POSITIVE REGULATION OF UBIQUITIN-PROTEIN LIGASE ACTIVITY INVOLVED IN REGULATION OF MITOTIC CELL CYCLE TRANSITION_GOBP_GO:0051437	69	0.624223	1.98811	0.00205339	0.03325
INTERFERON SIGNALING_REACTOME DATABASE ID RELEASE 61_913531	163	0.539873	1.98783	0	0.0328926
GLI3 IS PROCESSED TO GLI3R BY THE PROTEASOME_REACTOME_R-HSA-5610785.1	56	0.640499	1.98721	0	0.0325479
INTERLEUKIN-1 FAMILY SIGNALING_REACTOME_R-HSA-446652.5	85	0.593776	1.98708	0	0.0320014
POSITIVE REGULATION OF UBIQUITIN PROTEIN LIGASE ACTIVITY_GOBP_GO:1904668	75	0.616121	1.98557	0	0.0321558
IMMUNE RESPONSE-REGULATING CELL SURFACE RECEPTOR SIGNALING PATHWAY_GOBP_GO:0002768	245	0.51152	1.98538	0	0.0317281
ACTIVATION OF IMMUNE RESPONSE_GOBP_GO:0002253	307	0.503891	1.98165	0	0.0332245
REGULATION OF DNA BINDING_GOBP_GO:0051101	58	0.627427	1.98121	0.00201613	0.0329482
PID_IL12_2PATHWAY_MSIGDB_C2_PID_IL12_2PATHWAY	50	0.64603	1.97968	0	0.0331876
REGULATION OF GLYCOPROTEIN METABOLIC PROCESS_GOBP_GO:1903018	26	0.735181	1.97912	0	0.0328996
DECTIN-1 MEDIATED NONCANONICAL NF-KB SIGNALING_REACTOME DATABASE ID RELEASE 61_5607761	57	0.636831	1.97852	0	0.0324926
RETINA HOMEOSTASIS_GOBP_GO:0001895	37	0.67884	1.97748	0	0.0324926
CROSS-PRESENTATION OF SOLUBLE EXOGENOUS ANTIGENS (ENDOSOMES)_REACTOME DATABASE ID RELEASE 61_1236978	43	0.673024	1.9769	0	0.0322691
POSITIVE REGULATION OF CYTOKINE SECRETION_GOBP_GO:0050715	56	0.636651	1.97483	0	0.0326821
DNA REPLICATION_REACTOME_R-HSA-69306.1	98	0.577946	1.97314	0	0.0330658
ASSEMBLY OF THE PRE-REPLICATIVE COMPLEX_REACTOME DATABASE ID RELEASE 61_68867	64	0.614062	1.97271	0	0.0327239
HOST INTERACTIONS OF HIV FACTORS_REACTOME DATABASE ID RELEASE 61_162909	121	0.562875	1.97096	0	0.0329976
CELLULAR RESPONSE TO HYPOXIA_REACTOME_R-HSA-2262749.1	68	0.617945	1.97046	0	0.0327636
CDT1 ASSOCIATION WITH THE CDC6:ORC:ORIGIN COMPLEX_REACTOME DATABASE ID RELEASE 61_68827	57	0.615757	1.96949	0	0.032782
ABC TRANSPORTER DISORDERS_REACTOME_R-HSA-5619084.4	60	0.625439	1.9689	0	0.0325379
REGULATION OF ACTIVATED PAK-2P34 BY PROTEASOME MEDIATED DEGRADATION_REACTOME DATABASE ID RELEASE 61_211733	48	0.640348	1.96868	0	0.0321538
REGULATION OF UBIQUITIN-PROTEIN LIGASE ACTIVITY INVOLVED IN MITOTIC CELL CYCLE_GOBP_GO:0051439	67	0.621	1.96817	0.002	0.031962
REGULATION OF NUCLEAR DIVISION_GOBP_GO:0051783	108	0.565156	1.96794	0	0.0316311
FBXL7 DOWN-REGULATES AURKA DURING MITOTIC ENTRY AND IN EARLY MITOSIS_REACTOME DATABASE ID RELEASE 61_8854050	52	0.642327	1.96611	0	0.0320028
DEGRADATION OF GLI1 BY THE PROTEASOME_REACTOME_R-HSA-5610780.1	56	0.639513	1.96594	0	0.031664
SCF-DEPENDENT PROTEASOMAL UBIQUITIN-DEPENDENT PROTEIN CATABOLIC PROCESS_GOBP_GO:0031146	65	0.605148	1.96551	0	0.0314715
REGULATION OF HYPOXIA-INDUCIBLE FACTOR (HIF) BY OXYGEN_REACTOME DATABASE ID RELEASE 61_1234174	68	0.617945	1.96427	0	0.0316046
BIOCARTA_ACTINY_PATHWAY_MSIGDB_C2_BIOCARTA_ACTINY_PATHWAY	17	0.796824	1.96402	0	0.0313649
APC:CDC20 MEDIATED DEGRADATION OF CELL CYCLE PROTEINS PRIOR TO SATISFATION OF THE CELL CYCLE CHECKPOINT_REACTOME DATABASE ID RELEASE 61_179419	66	0.624461	1.96319	0	0.0313844
REGULATION OF ACTIN FILAMENT POLYMERIZATION_GOBP_GO:0030833	72	0.594938	1.96245	0	0.0314177
DEGRADATION OF DVL_REACTOME_R-HSA-4641258.2	53	0.638932	1.96164	0	0.031484
NEGATIVE REGULATION OF PROTEIN SECRETION_GOBP_GO:0050709	49	0.647545	1.96132	0	0.0313389
WNT SIGNALING PATHWAY, PLANAR CELL POLARITY PATHWAY_GOBP_GO:0060071	69	0.605963	1.96091	0	0.0310696
LOCALIZATION WITHIN MEMBRANE_GOBP_GO:0051668	35	0.674764	1.95798	0.00196464	0.0320301
POSITIVE REGULATION OF UBIQUITIN-PROTEIN TRANSFERASE ACTIVITY_GOBP_GO:0051443	89	0.583628	1.95719	0	0.0320063
POSITIVE REGULATION OF PROTEOLYSIS INVOLVED IN CELLULAR PROTEIN CATABOLIC PROCESS_GOBP_GO:1903052	135	0.540895	1.95607	0.00191939	0.0321351
DISORDERS OF TRANSMEMBRANE TRANSPORTERS_REACTOME DATABASE ID RELEASE 61_5619115	62	0.622632	1.95437	0	0.0324575
NEGATIVE REGULATION OF CYTOKINE SECRETION_GOBP_GO:0050710	29	0.708081	1.9541	0	0.0322367
IMMUNE RESPONSE-REGULATING SIGNALING PATHWAY_GOBP_GO:0002764	306	0.493682	1.95354	0	0.0320782
REGULATION OF NF-KAPPAB IMPORT INTO NUCLEUS_GOBP_GO:0042345	25	0.74945	1.95054	0.00213675	0.0333157
REGULATION OF MITOTIC SPINDLE ORGANIZATION_GOBP_GO:0060236	26	0.73905	1.95051	0.00191571	0.0329758
NIK-->NONCANONICAL NF-KB SIGNALING_REACTOME_R-HSA-5676590.1	56	0.638182	1.94398	0	0.0354882
DEGRADATION OF AXIN_REACTOME_R-HSA-4641257.2	53	0.618449	1.94338	0	0.0353603
DEGRADATION OF BETA-CATENIN BY THE DESTRUCTION COMPLEX_REACTOME_R-HSA-195253.1	75	0.582731	1.94249	0.00192678	0.0354038
POSITIVE REGULATION OF SUBSTRATE ADHESION-DEPENDENT CELL SPREADING_GOBP_GO:1900026	15	0.81181	1.94124	0.00217391	0.0355299
UBIQUITIN-DEPENDENT DEGRADATION OF CYCLIN D_REACTOME_R-HSA-75815.2	48	0.64179	1.94048	0	0.0356246
SCF(SKP2)-MEDIATED DEGRADATION OF P27 P21_REACTOME_R-HSA-187577.3	56	0.626547	1.93905	0	0.0359104
SWITCHING OF ORIGINS TO A POST-REPLICATIVE STATE_REACTOME DATABASE ID RELEASE 61_69052	66	0.599928	1.93849	0	0.0357977
RECEPTOR CLUSTERING_GOBP_GO:0043113	15	0.805409	1.93818	0	0.0354997
REGULATION OF DNA REPLICATION_REACTOME DATABASE ID RELEASE 61_69304	70	0.596429	1.93754	0.0019084	0.0353005
CLEC7A (DECTIN-1) SIGNALING_REACTOME DATABASE ID RELEASE 61_5607764	92	0.574072	1.9358	0	0.0358237
CELLULAR RESPONSE TO INTERFERON-GAMMA_GOBP_GO:0071346	82	0.58527	1.93538	0.00189394	0.0356917
REMOVAL OF LICENSING FACTORS FROM ORIGINS_REACTOME_R-HSA-69300.2	68	0.600595	1.9343	0	0.0358593
ACTIVATION OF NF-KAPPAB IN B CELLS_REACTOME_R-HSA-1169091.1	64	0.595547	1.93422	0.00199203	0.0355502
TRANSCRIPTIONAL REGULATION BY RUNX3_REACTOME_R-HSA-8878159.2	92	0.569584	1.93255	0	0.0359537
BIOCARTA_RHO_PATHWAY_MSIGDB_C2_BIOCARTA_RHO_PATHWAY	27	0.717188	1.93242	0.0041841	0.035686
AUF1 (HNRNP D0) BINDS AND DESTABILIZES MRNA_REACTOME DATABASE ID RELEASE 61_450408	51	0.63294	1.93211	0	0.035449
RHO GTPASES ACTIVATE ROCKS_REACTOME DATABASE ID RELEASE 61_5627117	16	0.781726	1.9298	0.0040568	0.035943
UBIQUITIN-DEPENDENT DEGRADATION OF CYCLIN D1_REACTOME DATABASE ID RELEASE 61_69229	48	0.64179	1.92882	0	0.0360979
REGULATION OF ESTABLISHMENT OF PLANAR POLARITY_GOBP_GO:0090175	74	0.588241	1.92817	0	0.0360443
CDK-MEDIATED PHOSPHORYLATION AND REMOVAL OF CDC6_REACTOME DATABASE ID RELEASE 61_69017	49	0.633299	1.92802	0.00205339	0.0357996
REGULATION OF ORNITHINE DECARBOXYLASE (ODC)_REACTOME_R-HSA-350562.1	49	0.655942	1.92796	0	0.0355002
REGULATION OF MITOTIC SISTER CHROMATID SEGREGATION_GOBP_GO:0033047	44	0.643664	1.92779	0.00199601	0.0352765
REGULATION OF ACTIN POLYMERIZATION OR DEPOLYMERIZATION_GOBP_GO:0008064	84	0.578208	1.92634	0	0.035629
REGULATION OF APOPTOSIS_REACTOME DATABASE ID RELEASE 61_169911	50	0.627802	1.92497	0	0.0359655
BIOCARTA_NO2IL12_PATHWAY_MSIGDB_C2_BIOCARTA_NO2IL12_PATHWAY	15	0.8086	1.92474	0.0021978	0.0357654
REGULATION OF RAS BY GAPS_REACTOME_R-HSA-5658442.1	64	0.599104	1.92444	0	0.035627
POSITIVE REGULATION OF PEPTIDASE ACTIVITY_GOBP_GO:0010952	95	0.559379	1.92437	0	0.0353886
COSTIMULATION BY THE CD28 FAMILY_REACTOME DATABASE ID RELEASE 61_388841	60	0.60664	1.92318	0	0.0356787
IMMUNE RESPONSE-REGULATING CELL SURFACE RECEPTOR SIGNALING PATHWAY INVOLVED IN PHAGOCYTOSIS_GOBP_GO:0002433	60	0.607807	1.92187	0	0.0361003
REGULATION OF SYMBIOSIS, ENCOMPASSING MUTUALISM THROUGH PARASITISM_GOBP_GO:0043903	167	0.521279	1.92051	0	0.0363142
REGULATION OF SPINDLE ORGANIZATION_GOBP_GO:0090224	28	0.709386	1.92036	0	0.0360458
HEDGEHOG 'ON' STATE_REACTOME DATABASE ID RELEASE 61_5632684	73	0.582365	1.92021	0	0.0358248
FC-GAMMA RECEPTOR SIGNALING PATHWAY INVOLVED IN PHAGOCYTOSIS_GOBP_GO:0038096	60	0.607807	1.91943	0	0.0358208
ASYMMETRIC LOCALIZATION OF PCP PROTEINS_REACTOME_R-HSA-4608870.1	54	0.621445	1.91841	0	0.0360402
BIOCARTA_CTLA4_PATHWAY_MSIGDB_C2_BIOCARTA_CTLA4_PATHWAY	16	0.799663	1.91744	0.00408163	0.0361112
ORC1 REMOVAL FROM CHROMATIN_REACTOME_R-HSA-68949.2	66	0.599928	1.91547	0	0.0367274
CYTOSKELETAL REGULATION BY RHO GTPASE_PANTHER PATHWAY_P00016	54	0.6168	1.9131	0	0.0373737
P53-INDEPENDENT G1 S DNA DAMAGE CHECKPOINT_REACTOME_R-HSA-69613.2	50	0.608059	1.91174	0.0020284	0.0374212
REGULATION OF T CELL DIFFERENTIATION_GOBP_GO:0045580	57	0.617648	1.91105	0	0.0374884
TCR SIGNALING IN NAIVE CD4+ T CELLS_PATHWAY INTERACTION DATABASE NCI-NATURE CURATED DATA_TCR SIGNALING IN NAIVE CD4+ T CELLS	62	0.599489	1.91086	0.00201207	0.0372499
ABC-FAMILY PROTEINS MEDIATED TRANSPORT_REACTOME DATABASE ID RELEASE 61_382556	92	0.566668	1.90882	0	0.037844
REGULATION OF GLYCOPROTEIN BIOSYNTHETIC PROCESS_GOBP_GO:0010559	24	0.71977	1.90873	0.00410678	0.0375859
REGULATION OF PROTEIN UBIQUITINATION INVOLVED IN UBIQUITIN-DEPENDENT PROTEIN CATABOLIC PROCESS_GOBP_GO:2000058	91	0.560389	1.9085	0	0.0374305
BIOCARTA_STATHMIN_PATHWAY_MSIGDB_C2_BIOCARTA_STATHMIN_PATHWAY	16	0.76653	1.90789	0	0.0374465
REGULATION OF ACTIN FILAMENT LENGTH_GOBP_GO:0030832	85	0.578187	1.90783	0.0019802	0.0371964
SEPARATION OF SISTER CHROMATIDS_REACTOME DATABASE ID RELEASE 61_2467813	149	0.519957	1.90711	0	0.0373219
REGULATION OF ALPHA-BETA T CELL DIFFERENTIATION_GOBP_GO:0046637	27	0.690565	1.90605	0.00824742	0.0374826
NEGATIVE REGULATION OF VIRAL GENOME REPLICATION_GOBP_GO:0045071	41	0.646737	1.9056	0	0.0373914
REGULATION OF TRANSCRIPTION INITIATION FROM RNA POLYMERASE II PROMOTER_GOBP_GO:0060260	17	0.773997	1.9054	0.0021097	0.0372349
REGULATION OF CELLULAR COMPONENT SIZE_GOBP_GO:0032535	146	0.526026	1.90482	0	0.0372136
THE ROLE OF GTSE1 IN G2 M PROGRESSION AFTER G2 CHECKPOINT_REACTOME_R-HSA-8852276.2	53	0.612522	1.90321	0	0.0375892
NIK/NF-KAPPAB SIGNALING_GOBP_GO:0038061	76	0.571914	1.90265	0	0.0375388
REGULATION OF VIRAL PROCESS_GOBP_GO:0050792	158	0.515528	1.90077	0.00187266	0.038121
RESPONSE TO INTERFERON-GAMMA_GOBP_GO:0034341	94	0.557042	1.89986	0	0.038149
PID_TCR_PATHWAY_MSIGDB_C2_PID_TCR_PATHWAY	63	0.597799	1.89976	0	0.0379292
RHO GTPASES ACTIVATE CIT_REACTOME DATABASE ID RELEASE 61_5625900	15	0.794869	1.89824	0.00414938	0.038221
POSITIVE REGULATION OF ENDOPEPTIDASE ACTIVITY_GOBP_GO:0010950	89	0.563255	1.89817	0	0.0380045
FC-GAMMA RECEPTOR SIGNALING PATHWAY_GOBP_GO:0038094	61	0.597222	1.89703	0	0.0383111
SYNTHESIS OF DNA_REACTOME_R-HSA-69239.2	92	0.560198	1.89448	0	0.0394331
POSITIVE REGULATION OF CELLULAR PROTEIN CATABOLIC PROCESS_GOBP_GO:1903364	146	0.527958	1.89433	0	0.0392214
STIMULATORY C-TYPE LECTIN RECEPTOR SIGNALING PATHWAY_GOBP_GO:0002223	97	0.552423	1.89346	0	0.039329
POSITIVE REGULATION OF INTERLEUKIN-1 PRODUCTION_GOBP_GO:0032732	19	0.745528	1.89275	0.00205761	0.0393212
FC RECEPTOR MEDIATED STIMULATORY SIGNALING PATHWAY_GOBP_GO:0002431	61	0.597222	1.89192	0	0.0395142
REGULATION OF SUBSTRATE ADHESION-DEPENDENT CELL SPREADING_GOBP_GO:1900024	27	0.702821	1.88966	0.00203252	0.0403258
HEDGEHOG 'OFF' STATE_REACTOME DATABASE ID RELEASE 61_5610787	88	0.557173	1.88955	0	0.0401318
POSITIVE REGULATION OF MITOTIC NUCLEAR DIVISION_GOBP_GO:0045840	27	0.687827	1.88946	0	0.0399234
MITOTIC METAPHASE AND ANAPHASE_REACTOME DATABASE ID RELEASE 61_2555396	157	0.514444	1.88866	0	0.0399892
REGULATION OF LYMPHOCYTE DIFFERENTIATION_GOBP_GO:0045619	66	0.579989	1.88558	0	0.0409562
FCGAMMA RECEPTOR (FCGR) DEPENDENT PHAGOCYTOSIS_REACTOME_R-HSA-2029480.1	69	0.578177	1.8855	0	0.0407382
CELLULAR RESPONSE TO HYPOXIA_GOBP_GO:0071456	113	0.534677	1.88465	0	0.0408058
INTERFERON GAMMA SIGNALING_REACTOME_R-HSA-877300.1	77	0.57311	1.88268	0	0.0415256
POSITIVE REGULATION OF CELL MORPHOGENESIS INVOLVED IN DIFFERENTIATION_GOBP_GO:0010770	47	0.615075	1.88241	0	0.0413249
RESPONSE TO TYPE I INTERFERON_GOBP_GO:0034340	51	0.614737	1.8798	0.00203252	0.042319
POSITIVE REGULATION OF INTERLEUKIN-12 PRODUCTION_GOBP_GO:0032735	20	0.73052	1.87972	0.00400802	0.0420997
NEGATIVE REGULATION OF SECRETION_GOBP_GO:0051048	75	0.579126	1.87876	0	0.0422456
TYPE I INTERFERON SIGNALING PATHWAY_GOBP_GO:0060337	48	0.623618	1.87814	0.00203666	0.0423015
CLASS I PI3K SIGNALING EVENTS_PATHWAY INTERACTION DATABASE NCI-NATURE CURATED DATA_CLASS I PI3K SIGNALING EVENTS	34	0.653069	1.87743	0.004	0.0423488
P53-INDEPENDENT DNA DAMAGE RESPONSE_REACTOME_R-HSA-69610.3	50	0.608059	1.87706	0	0.0422224
ESTABLISHMENT OF MITOTIC SPINDLE LOCALIZATION_GOBP_GO:0040001	17	0.75689	1.87558	0	0.0425526
BIOCARTA_TH1TH2_PATHWAY_MSIGDB_C2_BIOCARTA_TH1TH2_PATHWAY	15	0.78882	1.8749	0.0020284	0.0425518
REGULATION OF DNA-TEMPLATED TRANSCRIPTION, INITIATION_GOBP_GO:2000142	23	0.699741	1.87375	0.00420168	0.0427923
REGULATION OF CD4-POSITIVE, ALPHA-BETA T CELL DIFFERENTIATION_GOBP_GO:0043370	21	0.739585	1.87367	0	0.0425954
REGULATION OF INTERLEUKIN-8 PRODUCTION_GOBP_GO:0032677	37	0.650054	1.87312	0.00643777	0.0426247
TNFR2 NON-CANONICAL NF-KB PATHWAY_REACTOME_R-HSA-5668541.2	85	0.564912	1.87282	0	0.0425469
UBIQUITIN MEDIATED DEGRADATION OF PHOSPHORYLATED CDC25A_REACTOME DATABASE ID RELEASE 61_69601	50	0.608059	1.87122	0.0021322	0.0431243
RUNX1 REGULATES TRANSCRIPTION OF GENES INVOLVED IN DIFFERENTIATION OF HSCS_REACTOME_R-HSA-8939236.1	88	0.550461	1.86985	0	0.0435837
AUTODEGRADATION OF THE E3 UBIQUITIN LIGASE COP1_REACTOME_R-HSA-349425.2	50	0.609072	1.86915	0.00190114	0.0436359
CELLULAR RESPONSE TO CYTOKINE STIMULUS_GOBP_GO:0071345	338	0.470972	1.86823	0	0.0438769
CELLULAR RESPONSE TO TYPE I INTERFERON_GOBP_GO:0071357	48	0.623618	1.86475	0	0.0452935
POSITIVE REGULATION OF INNATE IMMUNE RESPONSE_GOBP_GO:0045089	211	0.489314	1.86402	0	0.0455062
REGULATION OF RUNX3 EXPRESSION AND ACTIVITY_REACTOME DATABASE ID RELEASE 61_8941858	53	0.6061	1.86357	0	0.0455329
REGULATION OF UBIQUITIN PROTEIN LIGASE ACTIVITY_GOBP_GO:1904666	82	0.563041	1.86284	0.003861	0.0456241
REGULATION OF SISTER CHROMATID SEGREGATION_GOBP_GO:0033045	50	0.618043	1.86217	0	0.0457075
MITOTIC ANAPHASE_REACTOME DATABASE ID RELEASE 61_68882	156	0.511047	1.86062	0	0.0462412
CYTOPLASMIC SEQUESTERING OF PROTEIN_GOBP_GO:0051220	17	0.75324	1.86027	0.00210084	0.0461265
C-TYPE LECTIN RECEPTORS (CLRS)_REACTOME_R-HSA-5621481.1	116	0.530354	1.85821	0.00193424	0.0466142
NEGATIVE REGULATION OF UBIQUITIN-PROTEIN TRANSFERASE ACTIVITY_GOBP_GO:0051444	76	0.557571	1.8576	0	0.0466696
POSITIVE REGULATION OF CELL-SUBSTRATE ADHESION_GOBP_GO:0010811	37	0.64061	1.8572	0.00199203	0.0466323
INTERFERON-GAMMA-MEDIATED SIGNALING PATHWAY_GOBP_GO:0060333	62	0.584614	1.85663	0.00200803	0.0466802
BIOCARTA_CSK_PATHWAY_MSIGDB_C2_BIOCARTA_CSK_PATHWAY	21	0.728817	1.85511	0.00402414	0.0471155
INNATE IMMUNE RESPONSE_GOBP_GO:0045087	250	0.479542	1.85372	0	0.0474965
NON-CANONICAL WNT SIGNALING PATHWAY_GOBP_GO:0035567	95	0.546272	1.85311	0	0.0475193
SEMA4D IN SEMAPHORIN SIGNALING_REACTOME_R-HSA-400685.2	23	0.709237	1.85223	0.00202429	0.0476101
REGULATION OF CELL ADHESION_GOBP_GO:0030155	335	0.459219	1.85179	0	0.0476029
PHAGOCYTOSIS_GOBP_GO:0006909	100	0.535162	1.8517	0	0.0474117
INNATE IMMUNE RESPONSE ACTIVATING CELL SURFACE RECEPTOR SIGNALING PATHWAY_GOBP_GO:0002220	99	0.548324	1.85057	0	0.0477279
CYCLIN A:CDK2-ASSOCIATED EVENTS AT S PHASE ENTRY_REACTOME DATABASE ID RELEASE 61_69656	75	0.55616	1.84959	0	0.0479106
REGULATION OF BINDING_GOBP_GO:0051098	177	0.496805	1.84924	0	0.0477811
CELLULAR RESPONSE TO OXYGEN LEVELS_GOBP_GO:0071453	119	0.525863	1.84902	0.00185185	0.0476468
POSITIVE REGULATION OF VIRAL LIFE CYCLE_GOBP_GO:1903902	48	0.600988	1.84763	0.00409836	0.0480083
REGULATION OF INTERLEUKIN-8 SECRETION_GOBP_GO:2000482	15	0.786225	1.84693	0.00588235	0.0481463
IL12 SIGNALING MEDIATED BY STAT4_PATHWAY INTERACTION DATABASE NCI-NATURE CURATED DATA_IL12 SIGNALING MEDIATED BY STAT4	24	0.695188	1.84673	0.0121212	0.0480189
REGULATION OF T CELL ACTIVATION_GOBP_GO:0050863	175	0.49839	1.8444	0	0.0489272
Gene set name with negative enrichment score	Size of gene set	Enrichment Score	Normalized Enrichment Score	P-val	FDR
SELENOAMINO ACID METABOLISM_REACTOME_R-HSA-2408522.2	110	-0.83163	-2.95467	0	0
EUKARYOTIC TRANSLATION TERMINATION_REACTOME_R-HSA-72764.4	92	-0.848415	-2.93486	0	0
NONSENSE-MEDIATED DECAY (NMD)_REACTOME DATABASE ID RELEASE 61_927802	114	-0.813542	-2.9281	0	0
VIRAL MRNA TRANSLATION_REACTOME DATABASE ID RELEASE 61_192823	88	-0.851832	-2.92696	0	0
PEPTIDE CHAIN ELONGATION_REACTOME_R-HSA-156902.2	88	-0.852484	-2.92638	0	0
SELENOCYSTEINE SYNTHESIS_REACTOME DATABASE ID RELEASE 61_2408557	90	-0.853037	-2.90853	0	0
EUKARYOTIC TRANSLATION ELONGATION_REACTOME DATABASE ID RELEASE 61_156842	91	-0.850485	-2.90594	0	0
NUCLEAR-TRANSCRIBED MRNA CATABOLIC PROCESS, NONSENSE-MEDIATED DECAY_GOBP_GO:0000184	110	-0.815591	-2.89806	0	0
NONSENSE MEDIATED DECAY (NMD) ENHANCED BY THE EXON JUNCTION COMPLEX (EJC)_REACTOME DATABASE ID RELEASE 61_975957	114	-0.813542	-2.89774	0	0
NONSENSE MEDIATED DECAY (NMD) INDEPENDENT OF THE EXON JUNCTION COMPLEX (EJC)_REACTOME DATABASE ID RELEASE 61_975956	94	-0.845881	-2.89663	0	0
MAJOR PATHWAY OF RRNA PROCESSING IN THE NUCLEOLUS AND CYTOSOL_REACTOME_R-HSA-6791226.3	172	-0.760388	-2.88956	0	0
FORMATION OF A POOL OF FREE 40S SUBUNITS_REACTOME DATABASE ID RELEASE 61_72689	100	-0.827927	-2.88555	0	0
L13A-MEDIATED TRANSLATIONAL SILENCING OF CERULOPLASMIN EXPRESSION_REACTOME_R-HSA-156827.3	110	-0.810415	-2.88396	0	0
SRP-DEPENDENT COTRANSLATIONAL PROTEIN TARGETING TO MEMBRANE_REACTOME_R-HSA-1799339.1	110	-0.811707	-2.87591	0	0
GTP HYDROLYSIS AND JOINING OF THE 60S RIBOSOMAL SUBUNIT_REACTOME DATABASE ID RELEASE 61_72706	111	-0.808594	-2.86698	0	0
CAP-DEPENDENT TRANSLATION INITIATION_REACTOME DATABASE ID RELEASE 61_72737	117	-0.796911	-2.86412	0	0
COTRANSLATIONAL PROTEIN TARGETING TO MEMBRANE_GOBP_GO:0006613	93	-0.824905	-2.85641	0	0
PROTEIN TARGETING TO ER_GOBP_GO:0045047	96	-0.822711	-2.84576	0	0
ESTABLISHMENT OF PROTEIN LOCALIZATION TO ENDOPLASMIC RETICULUM_GOBP_GO:0072599	99	-0.819918	-2.84453	0	0
TRANSLATIONAL INITIATION_GOBP_GO:0006413	120	-0.796736	-2.83768	0	0
VIRAL GENE EXPRESSION_GOBP_GO:0019080	124	-0.782824	-2.83319	0	0
SRP-DEPENDENT COTRANSLATIONAL PROTEIN TARGETING TO MEMBRANE_GOBP_GO:0006614	88	-0.838929	-2.82908	0	0
RRNA PROCESSING_GOBP_GO:0006364	213	-0.71972	-2.82015	0	0
RRNA PROCESSING IN THE NUCLEUS AND CYTOSOL_REACTOME_R-HSA-8868773.2	182	-0.742986	-2.81402	0	0
EUKARYOTIC TRANSLATION INITIATION_REACTOME DATABASE ID RELEASE 61_72613	117	-0.796911	-2.81375	0	0
RRNA PROCESSING_REACTOME_R-HSA-72312.3	189	-0.736601	-2.80315	0	0
PROTEIN LOCALIZATION TO ENDOPLASMIC RETICULUM_GOBP_GO:0070972	111	-0.798658	-2.78455	0	0
INFLUENZA LIFE CYCLE_REACTOME_R-HSA-168255.2	137	-0.767538	-2.78069	0	0
VIRAL TRANSCRIPTION_GOBP_GO:0019083	110	-0.798263	-2.7772	0	0
INFLUENZA VIRAL RNA TRANSCRIPTION AND REPLICATION_REACTOME_R-HSA-168273.2	129	-0.775849	-2.77505	0	0
INFLUENZA INFECTION_REACTOME DATABASE ID RELEASE 61_168254	147	-0.74911	-2.76892	0	0
RRNA METABOLIC PROCESS_GOBP_GO:0016072	233	-0.69967	-2.74655	0	0
PROTEIN TARGETING TO MEMBRANE_GOBP_GO:0006612	133	-0.757397	-2.73739	0	0
NUCLEAR-TRANSCRIBED MRNA CATABOLIC PROCESS_GOBP_GO:0000956	185	-0.717819	-2.71081	0	0
MRNA CATABOLIC PROCESS_GOBP_GO:0006402	192	-0.716697	-2.7072	0	0
RIBOSOME BIOGENESIS_GOBP_GO:0042254	266	-0.685213	-2.68577	0	0
RNA CATABOLIC PROCESS_GOBP_GO:0006401	214	-0.693006	-2.67156	0	0
FORMATION OF THE TERNARY COMPLEX, AND SUBSEQUENTLY, THE 43S COMPLEX_REACTOME_R-HSA-72695.2	50	-0.828476	-2.67064	0	0
PROTEIN TARGETING_GOBP_GO:0006605	232	-0.675268	-2.62933	0	0
NCRNA PROCESSING_GOBP_GO:0034470	313	-0.638691	-2.58999	0	0
TRANSLATION_REACTOME DATABASE ID RELEASE 61_72766	279	-0.638199	-2.54954	0	0
PEPTIDE BIOSYNTHETIC PROCESS_GOBP_GO:0043043	312	-0.632763	-2.54872	0	0
ACTIVATION OF THE MRNA UPON BINDING OF THE CAP-BINDING COMPLEX AND EIFS, AND SUBSEQUENT BINDING TO 43S_REACTOME_R-HSA-72662.3	57	-0.796777	-2.5343	0	0
TRANSLATION_GOBP_GO:0006412	299	-0.635763	-2.53302	0	0
TRANSLATION INITIATION COMPLEX FORMATION_REACTOME DATABASE ID RELEASE 61_72649	57	-0.796777	-2.51478	0	0
ESTABLISHMENT OF PROTEIN LOCALIZATION TO MEMBRANE_GOBP_GO:0090150	211	-0.65823	-2.50338	0	0
RIBOSOMAL SCANNING AND START CODON RECOGNITION_REACTOME DATABASE ID RELEASE 61_72702	57	-0.796852	-2.4967	0	0
RIBONUCLEOPROTEIN COMPLEX BIOGENESIS_GOBP_GO:0022613	378	-0.593259	-2.42615	0	7.97584e-05
AMIDE BIOSYNTHETIC PROCESS_GOBP_GO:0043604	346	-0.605849	-2.42344	0	7.81306e-05
RIBOSOME ASSEMBLY_GOBP_GO:0042255	55	-0.751504	-2.4007	0	0.000139153
PEPTIDE METABOLIC PROCESS_GOBP_GO:0006518	392	-0.578952	-2.39185	0	0.000211658
NUCLEOBASE-CONTAINING COMPOUND CATABOLIC PROCESS_GOBP_GO:0034655	286	-0.603225	-2.38504	0	0.000256294
AROMATIC COMPOUND CATABOLIC PROCESS_GOBP_GO:0019439	312	-0.586268	-2.36245	0	0.000372792
HETEROCYCLE CATABOLIC PROCESS_GOBP_GO:0046700	304	-0.588242	-2.35986	0	0.000377787
VIRAL PROCESS_GOBP_GO:0016032	266	-0.593932	-2.34894	0	0.000451445
CELLULAR NITROGEN COMPOUND CATABOLIC PROCESS_GOBP_GO:0044270	307	-0.587577	-2.34404	0	0.000500105
ORGANIC CYCLIC COMPOUND CATABOLIC PROCESS_GOBP_GO:1901361	328	-0.574787	-2.33028	0	0.000748736
NCRNA METABOLIC PROCESS_GOBP_GO:0034660	448	-0.558412	-2.29713	0	0.00151691
AMINO ACID AND DERIVATIVE METABOLISM_REACTOME DATABASE ID RELEASE 61_71291	284	-0.563078	-2.2521	0	0.0036547
ESTABLISHMENT OF PROTEIN LOCALIZATION TO ORGANELLE_GOBP_GO:0072594	290	-0.576266	-2.24723	0	0.00389028
PROTEIN LOCALIZATION TO MEMBRANE_GOBP_GO:0072657	267	-0.567711	-2.23901	0	0.0044222
RIBOSOMAL LARGE SUBUNIT BIOGENESIS_GOBP_GO:0042273	65	-0.68654	-2.21233	0	0.00655611
SYMBIOSIS, ENCOMPASSING MUTUALISM THROUGH PARASITISM_GOBP_GO:0044403	326	-0.55128	-2.21084	0	0.00662459
INTERSPECIES INTERACTION BETWEEN ORGANISMS_GOBP_GO:0044419	336	-0.544586	-2.20976	0	0.00661018
CELLULAR AMIDE METABOLIC PROCESS_GOBP_GO:0043603	479	-0.528845	-2.20876	0	0.00659711
RIBOSOMAL LARGE SUBUNIT ASSEMBLY_GOBP_GO:0000027	28	-0.766129	-2.13047	0.00395257	0.0170936
NON-INTEGRIN MEMBRANE-ECM INTERACTIONS_REACTOME_R-HSA-3000171.2	28	-0.758984	-2.09874	0.00190114	0.02201
RIBOSOMAL SMALL SUBUNIT BIOGENESIS_GOBP_GO:0042274	61	-0.645742	-2.08056	0	0.0246655
PROTEIN LOCALIZATION TO ORGANELLE_GOBP_GO:0033365	443	-0.497428	-2.06293	0	0.0274569
SYNDECAN-4-MEDIATED SIGNALING EVENTS_PATHWAY INTERACTION DATABASE NCI-NATURE CURATED DATA_SYNDECAN-4-MEDIATED SIGNALING EVENTS	24	-0.757439	-2.06117	0.00192308	0.0273661
PID_SYNDECAN_4_PATHWAY_MSIGDB_C2_PID_SYNDECAN_4_PATHWAY	24	-0.757439	-2.04325	0	0.0300698
BIOCARTA_CXCR4_PATHWAY_MSIGDB_C2_BIOCARTA_CXCR4_PATHWAY	21	-0.77205	-2.04168	0.00197628	0.0300059
MATURATION OF SSU-RRNA FROM TRICISTRONIC RRNA TRANSCRIPT (SSU-RRNA, 5.8S RRNA, LSU-RRNA)_GOBP_GO:0000462	33	-0.693741	-2.02552	0.00210526	0.0328113
RIBOSOMAL SMALL SUBUNIT ASSEMBLY_GOBP_GO:0000028	16	-0.817269	-1.99684	0.00188679	0.0376779
CYTOPLASMIC TRANSLATION_GOBP_GO:0002181	40	-0.661318	-1.98625	0.00193798	0.039219
HALLMARK_INFLAMMATORY_RESPONSE_MSIGDB_C2_HALLMARK_INFLAMMATORY_RESPONSE	147	-0.539093	-1.97766	0	0.0402712
INFECTIOUS DISEASE_REACTOME_R-HSA-5663205.3	344	-0.481306	-1.9398	0	0.048338
NEGATIVE REGULATION OF MRNA METABOLIC PROCESS_GOBP_GO:1903312	27	-0.714554	-1.93637	0.00196464	0.0486353
