# Supplementary material for: Differential expression profile of gluten-specific T cells identified by single-cell RNA-seq
Source: PLoS One. 2021 Oct 7;16(10):e0258029. doi: 10.1371/journal.pone.0258029 (PMC8496852; doi:10.1371/journal.pone.0258029)
Supplement: S6 Table — (XLSX) [file pone.0258029.s006.xlsx]

## Sheet: S_table6.tracer_recombinants
Supplementary table 6. Results of TCRs reconstructed by TraCer
cell_name	locus	recombinant_id	productive	reconstructed_length	specificity	patient
1-1B2	A	TRAV8-1_CGTGATCAACTAT_TRAJ7	TRUE	191	Tet+T	CD1507
1-1B2	B	TRBV7-2_GCAGCGCCGGACAGGGCCTCAACTA_TRBJ1-2	TRUE	115	Tet+T	CD1507
1-1F2	B	TRBV7-2_AGCTTTCGATCCACAG_TRBJ2-3	TRUE	340	Tet+T	CD1507
1-1G2	B	TRBV7-3_GCAGCATCCGGGCCACAG_TRBJ2-3	TRUE	340	Tet+T	CD1507
1-1G2	B	TRBV12-2_GTCGCCGATGTGGGACTAGCGGGAGCCCAGCTCCT_TRBJ2-7	FALSE	167	Tet+T	CD1507
1-1C3	A	TRAV8-1_CGTGATCAACTAT_TRAJ7	TRUE	340	Tet-T	CD1507
1-1C3	B	TRBV7-2_GCAGCGCCGGACAGGGCCTCAACTA_TRBJ1-2	TRUE	346	Tet-T	CD1507
1-3A2	B	TRBV7-2_AGCTTTCGATCCACAG_TRBJ2-3	TRUE	340	Tet+T	CD1507
1-3C2	A	TRAV26-1_ATCGTTTATG_TRAJ42	TRUE	331	Tet+T	CD1507
1-3C2	A	TRAV23_DV6_AGCAACCCACAGGAGCAA_TRAJ33	TRUE	337	Tet+T	CD1507
1-3C2	B	TRBV7-2_AGCTTCAGGAGCAC_TRBJ2-3	TRUE	340	Tet+T	CD1507
1-3D2	A	TRAV12-2_TGCCGGGTTGGGGGATGGT_TRAJ32	TRUE	340	Tet+T	CD1507
1-3D2	B	TRBV12-3_AGCAGACTTGGACAGGGCACCG_TRBJ2-2	TRUE	310	Tet+T	CD1507
1-3F2	A	TRAV27_CAGGATCTACAATTCTCAATG_TRAJ43	TRUE	322	Tet+T	CD1507
1-3F2	B	TRBV5-5_GCAGCAGTACACCGGGAATATTATCGACCAT_TRBJ1-3	TRUE	343	Tet+T	CD1507
1-3C3	B	TRBV3-1_AGCCAGAACAGGGGACCCCA_TRBJ1-5	TRUE	334	Tet-T	CD1507
1-3F3	B	TRBV20-1_GCTAGGATACTAGCGGGGGGGTACACATCCTA_TRBJ2-1	TRUE	361	Tet-T	CD1507
1-3G3	A	TRAV26-1_TCAGACTACCCACAG_TRAJ8	TRUE	334	Tet-T	CD1507
1-3G3	B	TRBV7-9_CAGCTCCACTAGGACTAGCGGGAGGTATCCCACAG_TRBJ2-3	TRUE	358	Tet-T	CD1507
1-3A4	B	TRBV7-2_AGCTTTCGATCCACAG_TRBJ2-3	TRUE	340	Tet+T	CD1507
1-3C4	A	TRAV22_CTGTGCATAAT_TRAJ39	TRUE	328	Tet+T	CD1507
1-3C4	B	TRBV5-1_CTTGGGAGCTCCTTGGGGG(G)AGACC_TRBJ2-5	TRUE	343	Tet+T	CD1507
1-3D4	A	TRAV26-1_CGTCAACCGAGGAAACCA_TRAJ23	TRUE	334	Tet+T	CD1507
1-3D4	B	TRBV7-2_AGCTTCAGGGCCACAG_TRBJ2-3	TRUE	340	Tet+T	CD1507
1-3E4	A	TRAV26-1_TCGTCTATAACG_TRAJ20	TRUE	325	Tet+T	CD1507
1-3E4	B	TRBV7-2_AGCTTTCGATCCACAG_TRBJ2-3	TRUE	340	Tet+T	CD1507
1-3F4	B	TRBV7-2_AGCTTTCGATCCACAG_TRBJ2-3	TRUE	340	Tet+T	CD1507
1-3A5	B	TRBV7-3_GCAGCCCCGGAGATA_TRBJ2-3	TRUE	334	Tet-T	CD1507
1-3C5	A	TRAV12-3_TGTGCCTCCTGGGGGAGCAGAC_TRAJ31	TRUE	325	Tet-T	CD1507
1-3C5	A	TRAV3_GAGACGATGGGG_TRAJ28	TRUE	346	Tet-T	CD1507
1-3C5	B	TRBV7-2_TGCCACCCAACCTGGAGGGACTAGCGGGAGGGCAGGGGGCGAGC_TRBJ2-7	TRUE	355	Tet-T	CD1507
1-3E5	B	TRBV7-2_CTTAGAAGCGGAGTACGA_TRBJ2-7	TRUE	340	Tet-T	CD1507
1-3F5	A	TRAV9-2_CTCGG(TG)GCTCT_TRAJ37	TRUE	340	Tet-T	CD1507
1-3F5	A	TRAV22_TTTATGAACCTAATGAAC_TRAJ30	FALSE	320	Tet-T	CD1507
1-3F5	B	TRBV7-3_CAGCTCCGGGAGCACGAAC_TRBJ2-2	TRUE	346	Tet-T	CD1507
1-3G5	A	TRAV8-4_GTGCTGTGAGACCCTCTGG_TRAJ13	TRUE	343	Tet-T	CD1507
1-3G5	A	TRAV8-1_GTGCCTCCCCCCAGGAGAGCAA_TRAJ33	TRUE	340	Tet-T	CD1507
1-3A6	B	TRBV5-1_AGCTTCGACGGGGAGAC_TRBJ2-5	TRUE	334	Tet+T	CD1507
1-3B6	B	TRBV7-2_GCTTACTTGGCCAGGGGG(C)CGGGG_TRBJ2-2	TRUE	346	Tet+T	CD1507
1-3C6	A	TRAV26-1_ATCGTTTATG_TRAJ42	TRUE	331	Tet+T	CD1507
1-3C6	A	TRAV23_DV6_AGCAACCCACAGGAGCAA_TRAJ33	TRUE	337	Tet+T	CD1507
1-3C6	B	TRBV7-2_AGCTTCAGGAGCAC_TRBJ2-3	TRUE	340	Tet+T	CD1507
1-3D6	A	TRAV26-1_TCGTCTATAACG_TRAJ20	TRUE	325	Tet+T	CD1507
1-3D6	B	TRBV7-2_AGCTTTCGATCCACAG_TRBJ2-3	TRUE	340	Tet+T	CD1507
1-3E6	B	TRBV20-1_GCTAGCCGCTTACAGCGCTACG_TRBJ2-7	TRUE	122	Tet+T	CD1507
1-3F6	A	TRAV8-1_CGTGAGCGCGCGAAATT_TRAJ41	TRUE	343	Tet+T	CD1507
1-3F6	B	TRBV5-1_CTGGGACGGAGAGA_TRBJ2-5	TRUE	334	Tet+T	CD1507
1-1H3	A	TRAV20_GCAGGGGACCTC_TRAJ40	TRUE	334	Tet-T	CD1507
1-1H3	A	TRAV8-3_GCTGTAGTTTATGGAGG_TRAJ45	TRUE	343	Tet-T	CD1507
1-1H3	B	TRBV5-5_CTTGGATCCAACCAATG_TRBJ2-1	TRUE	337	Tet-T	CD1507
1-3C8	A	TRAV24_CTTTATAAGGCAGGC_TRAJ15	TRUE	337	Tet+T	CD1507
1-3C8	A	TRAV26-1_ATCGTGCCTGGTG_TRAJ32	FALSE	332	Tet+T	CD1507
1-3C8	B	TRBV7-2_GCAGCATCAGAACTACAGA_TRBJ2-3	TRUE	340	Tet+T	CD1507
1-3D8	A	TRAV26-1_CGCCGGAATACTTATGAACAC_TRAJ27	TRUE	265	Tet+T	CD1507
1-3D8	B	TRBV7-2_GCTTAAGAACGACAGA_TRBJ2-3	TRUE	340	Tet+T	CD1507
1-3E9	B	TRBV23-1_CCAGCTAAATACTCTGGTATTCTGGACGAGACTCACATCTCCT_TRBJ2-7	FALSE	362	Tet-T	CD1507
1-3A10	B	TRBV12-3_AGCAGACTTGGACAGGGCACCG_TRBJ2-2	TRUE	343	Tet+T	CD1507
1-3D10	B	TRBV7-2_GCAGCGACGGGCTGGGCTTCTCCT_TRBJ2-7	TRUE	346	Tet+T	CD1507
1-3E10	A	TRAV1-2_GAGAGTAGTAGGAAGCAA_TRAJ33	TRUE	334	Tet+T	CD1507
1-3E11	A	TRAV29_DV5_AAGCGCGCGATATGAC_TRAJ30	TRUE	334	Tet-T	CD1507
1-3E11	B	TRBV4-3_CAAGAGGCCACTAGCGTGATCACAG_TRBJ2-3	TRUE	349	Tet-T	CD1507
1-3D12	A	TRAV26-1_TCGTCTATAACG_TRAJ20	TRUE	325	Tet+T	CD1507
1-3D12	B	TRBV7-2_AGCTTTCGATCCACAG_TRBJ2-3	TRUE	173	Tet+T	CD1507
1-1H4	A	TRAV1-2_TGTGAATGTAGTGAAA_TRAJ50	TRUE	337	Tet+T	CD1507
1-1H4	B	TRBV4-3_CAGCCCCCGGGGAGGGGG(C)GAGCA_TRBJ2-7	TRUE	337	Tet+T	CD1507
1-1H5	A	TRAV22_TGGAGGGAGGAG_TRAJ6	TRUE	328	Tet-T	CD1507
1-1H5	B	TRBV12-3_GCAGTACCGCTTTGGGGGTCGAGTTCCGTAACT_TRBJ1-2	TRUE	355	Tet-T	CD1507
1-1G6	A	TRAV29_DV5_AAGCGTAAACAA_TRAJ43	TRUE	331	Tet+T	CD1507
1-1G6	B	TRBV7-2_GCTTACGTTCAATGGACCGCGGGACCC_TRBJ2-5	TRUE	346	Tet+T	CD1507
1-1H6	A	TRAV8-1_AATGCTCGAAATGC_TRAJ39	TRUE	343	Tet+T	CD1507
1-1H6	B	TRBV12-3_AGCAGACTTGGACAGGGCACCG_TRBJ2-2	TRUE	343	Tet+T	CD1507
1-1H6	B	TRBV5-1_AGCTTCGACGGGGAGAC_TRBJ2-5	TRUE	334	Tet+T	CD1507
1-1F7	B	TRBV5-1_GCTTGAGCGGCACCCCATCCTA_TRBJ2-1	TRUE	346	Tet-T	CD1507
1-1G7	A	TRAV25_GTGCATTCTAACCATAC_TRAJ28	FALSE	343	Tet-T	CD1507
1-1G7	A	TRAV8-6_TGAGTAAAGCTGGC_TRAJ37	TRUE	343	Tet-T	CD1507
1-1G7	B	TRBV10-3_GTGAGGGAGCGAGCAC_TRBJ2-3	TRUE	340	Tet-T	CD1507
1-1H7	B	TRBV7-2_GCTTAAGGGCGGGGGGATCGTACGA_TRBJ2-7	TRUE	346	Tet-T	CD1507
1-1F8	A	TRAV12-1_TGGGGGGGTGCCA_TRAJ31	FALSE	318	Tet+T	CD1507
1-1G8	A	TRAV35_GGGCATTTGGGGGTAGGAA_TRAJ23	TRUE	331	Tet+T	CD1507
1-1G8	B	TRBV12-4_AGTTTCATACAGGGCTGGGACTACA_TRBJ1-2	TRUE	340	Tet+T	CD1507
1-1H8	B	TRBV7-2_AGCTTTCGATCCACAG_TRBJ2-3	TRUE	340	Tet+T	CD1507
1-1E9	A	TRAV29_DV5_AAGCGAGACCCAGGG_TRAJ54	TRUE	340	Tet-T	CD1507
1-1G1	A	TRAV9-2_AGTGAGGCAGGA_TRAJ45	TRUE	343	Tet-T	CD1507
1-1G9	B	TRBV7-6_CTTAGTCTTAGGTAGTGAAG_TRBJ1-1	TRUE	340	Tet-T	CD1507
1-1H9	B	TRBV15_CCAGCCCCCGGACAGGGGGCCTGTACATT_TRBJ2-4	TRUE	343	Tet-T	CD1507
1-1G10	B	TRBV7-2_AGCTTTCGATCCACAG_TRBJ2-3	TRUE	340	Tet+T	CD1507
1-1H1	A	TRAV8-1_CGTGATCAACTAT_TRAJ7	TRUE	340	Tet-T	CD1507
1-1H1	B	TRBV7-2_GCAGCGCCGGACAGGGCCTCAACTA_TRBJ1-2	TRUE	346	Tet-T	CD1507
1-1H10	A	TRAV26-1_TCGTCTATGG_TRAJ42	TRUE	331	Tet+T	CD1507
1-1H10	A	TRAV29_DV5_CGAAGACTCACCACAATGC_TRAJ39	FALSE	338	Tet+T	CD1507
1-1H10	B	TRBV7-3_AGCTTCCGTAGCAC_TRBJ2-3	TRUE	340	Tet+T	CD1507
1-1E12	A	TRAV8-1_AATGCTCGAAATGC_TRAJ39	TRUE	311	Tet+T	CD1507
1-1E12	B	TRBV7-2_AGCTTTCGATCCACAG_TRBJ2-3	TRUE	340	Tet+T	CD1507
2-1B2	B	TRBV7-3_GCATACGGAGTACAGA_TRBJ2-3	TRUE	340	Tet+T	CD1517
2-1C2	A	TRAV38-2_DV8_GAGCGCGTTAACACAGA_TRAJ30	FALSE	350	Tet+T	CD1517
2-1E2	A	TRAV8-1_TGCCGCTTCGAACA_TRAJ8	TRUE	340	Tet+T	CD1517
2-1F2	B	TRBV4-2_CCAAGTAGGGGTTCTGGACTAT_TRBJ1-2	TRUE	343	Tet+T	CD1517
2-1C4	B	TRBV7-3_GCTTACAGAACACAG_TRBJ2-3	TRUE	340	Tet+T	CD1517
2-4E1	A	TRAV20_GTGCTGGGGGAGG_TRAJ42	TRUE	328	Tet-T	CD1517
2-4E1	A	TRAV20_TGCTGGGGGAGG_TRAJ42	TRUE	243	Tet-T	CD1517
2-4C2	B	TRBV7-3_GCATACGGAGTACAGA_TRBJ2-3	TRUE	340	Tet+T	CD1517
2-1F4	A	TRAV12-2_GCCGTTTCCTTGTTT_TRAJ4	TRUE	338	Tet+T	CD1517
2-4E2	A	TRAV14_DV4_AGAGGCTTTTGGTGCTG_TRAJ52	TRUE	361	Tet+T	CD1517
2-4E2	B	TRBV19_TAGTACGGGGTCAGTCGGATTCGCCGGG_TRBJ2-2	TRUE	346	Tet+T	CD1517
2-4F2	A	TRAV1-2_CTGTGTTGGCACTCA_TRAJ10	TRUE	337	Tet+T	CD1517
2-4G2	A	TRAV4_GGGTGGGGACTAT_TRAJ26	TRUE	331	Tet+T	CD1517
2-4G2	A	TRAV5_AGAGACCCATAAT_TRAJ39	TRUE	337	Tet+T	CD1517
2-4G2	B	TRBV6-3_AGCAGCCCCTTGACAGACGAG_TRBJ2-7	TRUE	334	Tet+T	CD1517
2-4H2	A	TRAV1-1_TGCGCCTGGACGGGGGGTGGAG_TRAJ9	TRUE	164	Tet+T	CD1517
2-4B3	B	TRBV20-1_GTGCTTCGGCTAGCGGGAGAGGCGGTTACGA_TRBJ2-7	TRUE	352	Tet-T	CD1517
2-4C3	B	TRBV27_GTTTACGTAGCGGGAAGGATAC_TRBJ2-3	TRUE	340	Tet-T	CD1517
2-4D3	A	TRAV17_ACTTCCTCCTAAAGGAGGATA_TRAJ12	TRUE	331	Tet-T	CD1517
2-4D3	B	TRBV12-3_AGCAGACTTGGACAGGGCACCG_TRBJ2-2	TRUE	343	Tet-T	CD1517
2-4G3	B	TRBV20-1_GCCAGGCGGCAGGCGGATCAG_TRBJ1-5	TRUE	91	Tet-T	CD1517
2-4C4	B	TRBV20-1_CAGTGGCAGTCAGGGATTCGACACT_TRBJ1-1	TRUE	346	Tet+T	CD1517
2-4F4	B	TRBV6-5_AGCAGGGAGGGACTAGCGGGAGCGGACACC_TRBJ2-2	TRUE	349	Tet+T	CD1517
2-4G4	A	TRAV35_CTGGGAACGA_TRAJ20	TRUE	179	Tet+T	CD1517
2-4G4	B	TRBV5-1_GCAGCGCGGGACTACTTCGTGGCGAGC_TRBJ2-7	TRUE	313	Tet+T	CD1517
2-1H4	B	TRBV7-3_GCATACGGAGTACAGA_TRBJ2-3	TRUE	340	Tet+T	CD1517
2-4A5	B	TRBV7-2_AGCTTGAGAAGCAC_TRBJ2-3	TRUE	340	Tet-T	CD1517
2-4B5	B	TRBV18_TCACCGGAATCCGCAGAGAGCTCCT_TRBJ2-7	TRUE	349	Tet-T	CD1517
2-4C5	A	TRAV3_AGAGAAGTAGCGGGAAA_TRAJ29	TRUE	343	Tet-T	CD1517
2-4D5	B	TRBV27_GTTTAGACAGGCTTATGAAC_TRBJ1-1	TRUE	192	Tet-T	CD1517
2-4E5	B	TRBV28_AGCAGCCCGGGACAGGCCTATG_TRBJ1-2	TRUE	337	Tet-T	CD1517
2-4F5	B	TRBV4-2_AGCCAGCCACCCCCGAACAGGTACACT_TRBJ1-1	TRUE	346	Tet-T	CD1517
2-4G5	A	TRAV8-3_GCTGTTTACCTCCTTTCT_TRAJ4	TRUE	346	Tet-T	CD1517
2-1A5	B	TRBV7-7_GCAGCCCAAGCGGGAGGACAGA_TRBJ2-3	TRUE	343	Tet-T	CD1517
2-4B6	A	TRAV14_DV4_GAGGGCCCTCCCACTGGG_TRAJ13	TRUE	355	Tet+T	CD1517
2-4B6	B	TRBV12-3_AGCAGACTTGGACAGGGCACCG_TRBJ2-2	TRUE	343	Tet+T	CD1517
2-4C6	A	TRAV1-1_TGAGA(GA)TGGAT_TRAJ12	FALSE	332	Tet+T	CD1517
2-4C6	A	TRAV3_GTGAGTGCAGGA_TRAJ6	TRUE	340	Tet+T	CD1517
2-4C6	B	TRBV5-1_AGCTG(GG)GACAGCTACAAGA_TRBJ2-5	TRUE	340	Tet+T	CD1517
2-4D6	A	TRAV2_GAGGATAGGAACCA_TRAJ23	TRUE	322	Tet+T	CD1517
2-4E6	A	TRAV14_DV4_AGAGGCGGCAACT_TRAJ21	FALSE	345	Tet+T	CD1517
2-4F6	A	TRAV21_TGTGACCCCTTCTAGCGGAGC_TRAJ54	TRUE	340	Tet+T	CD1517
2-4F6	B	TRBV19_GTATACTTTACCGGGACAGTACCTAC_TRBJ2-7	TRUE	346	Tet+T	CD1517
2-4G6	B	TRBV4-3_CAAGATCGTACCTTCTACA_TRBJ2-1	TRUE	343	Tet+T	CD1517
2-4G8	A	TRAV29_DV5_AAGCGCCTCGGGGGC_TRAJ28	TRUE	341	Tet+T	CD1517
2-4G8	A	TRAV1-1_TGCGCCTGTACGGGGGGTGGAG_TRAJ9	TRUE	164	Tet+T	CD1517
2-4B9	A	TRAV36_DV7_GGAGGTTGGTAGTG_TRAJ53	TRUE	343	Tet-T	CD1517
2-4C9	A	TRAV1-2_GCTGTCATCTCCATAGG_TRAJ35	TRUE	334	Tet-T	CD1517
2-4D9	A	TRAV8-2_TGGGTTTCACG_TRAJ10	TRUE	301	Tet-T	CD1517
2-4G9	A	TRAV12-2_CCGTGAATCAGGGCGACT_TRAJ20	TRUE	331	Tet-T	CD1517
2-4D10	A	TRAV12-2_GCCGTTTCCTTGTTT_TRAJ4	TRUE	340	Tet+T	CD1517
2-4G10	A	TRAV29_DV5_AAGCGGTGGGGGAGGC_TRAJ18	TRUE	346	Tet+T	CD1517
2-4C11	A	TRAV14_DV4_TGGGAAGATTTCAG_TRAJ54	TRUE	346	Tet+T	CD1517
2-4G11	A	TRAV12-3_GAGCGAGGTAAGGTCTGG_TRAJ13	TRUE	343	Tet+T	CD1517
2-4C12	A	TRAV26-1_CAGAGCCTACCCGCAGAGGTTTGG_TRAJ48	TRUE	343	Tet+T	CD1517
2-4D12	A	TRAV35_CTGGGAACGA_TRAJ20	TRUE	325	Tet+T	CD1517
2-4E12	A	TRAV21_TGTGACCCCTTCTAGCGGAGC_TRAJ54	TRUE	340	Tet+T	CD1517
2-4F12	A	TRAV26-1_CATCGCCTGGAATGC_TRAJ31	TRUE	322	Tet+T	CD1517
2-1G5	A	TRAV9-2_GTGCTCTTTCTCATGGAA_TRAJ47	FALSE	338	Tet-T	CD1517
2-1B6	B	TRBV4-2_CAGCCTCCGGGACAGGGGCAGCGAGC_TRBJ2-7	TRUE	340	Tet+T	CD1517
2-1E6	B	TRBV4-3_AGCCAGGGACTAGCGGGACGGGAAGAG_TRBJ2-5	TRUE	346	Tet+T	CD1517
2-1H6	B	TRBV7-2_AGCTTTATAGCGGGAGGAGATA_TRBJ2-3	TRUE	343	Tet+T	CD1517
2-1B7	B	TRBV27_GCAGTCCACGACACCCACGGAGCATTC_TRBJ2-4	TRUE	340	Tet-T	CD1517
2-1C7	B	TRBV12-3_AGCAGACTTGGACAGGGCACCG_TRBJ2-2	TRUE	343	Tet-T	CD1517
2-1C9	B	TRBV12-3_AGCAGACTTGGACAGGGCACCG_TRBJ2-2	TRUE	343	Tet-T	CD1517
2-1H9	B	TRBV12-3_AGCAGACTTGGACAGGGCACCG_TRBJ2-2	TRUE	343	Tet-T	CD1517
2-1A10	B	TRBV20-1_GTGCTGGCCGGGACTACGATAC_TRBJ2-3	TRUE	206	Tet+T	CD1517
2-1B10	A	TRAV4_TCGTGCCCCAAACGGGAGGTTC_TRAJ22	TRUE	297	Tet+T	CD1517
2-1C10	B	TRBV28_CAGTTCGTGGACAGTTTTATATGG_TRBJ1-2	TRUE	340	Tet+T	CD1517
2-1E10	B	TRBV4-3_CAGCCCTAGGGGGGGGCTCGGCGGGG_TRBJ2-2	TRUE	343	Tet+T	CD1517
2-1G10	B	TRBV18_GCTCAGTGACAGGATTTGACGGCGAGC_TRBJ2-7	TRUE	343	Tet+T	CD1517
2-1H10	B	TRBV4-3_CAGCCCTAGGGGGGGGCTCGGCGGGG_TRBJ2-2	TRUE	343	Tet+T	CD1517
2-1B11	A	TRAV12-3_GAGCGAGAGTTCAG_TRAJ45	TRUE	343	Tet+T	CD1517
2-1B11	B	TRBV12-4_CAGTTCATACGGGACAGGGCAACAGCC_TRBJ1-5	TRUE	346	Tet+T	CD1517
2-1C11	B	TRBV4-2_CAGCCTCCGGGACAGGGGCAGCGAGC_TRBJ2-7	TRUE	340	Tet+T	CD1517
2-1D11	B	TRBV5-1_GCAGCGCGGGACTACTTCGTGGCGAGC_TRBJ2-7	TRUE	340	Tet+T	CD1517
2-1A12	B	TRBV12-3_AGCAGACTTGGACAGGGCACCG_TRBJ2-2	TRUE	343	Tet+T	CD1517
2-1A2	B	TRBV7-2_GCAGCATCAGGGTATCCGGCACA_TRBJ2-3	TRUE	136	Tet+T	CD1517
2-1E12	B	TRBV12-3_AGCAGACTTGGACAGGGCACCG_TRBJ2-2	TRUE	343	Tet+T	CD1517
2-1F12	B	TRBV7-3_GCATACGGAGTACAGA_TRBJ2-3	TRUE	340	Tet+T	CD1517
3-1A10	A	TRAV4_GTGACGACACA_TRAJ8	TRUE	334	Tet+T	CD1615
3-1A10	A	TRAV12-1_TACCTACGGACA_TRAJ5	FALSE	321	Tet+T	CD1615
3-1A10	B	TRBV5-6_GCTTG(G)GGAGGAGCTATG_TRBJ1-2	TRUE	294	Tet+T	CD1615
3-1A11	A	TRAV13-1_AGCAAAAAGCAA_TRAJ37	TRUE	334	Tet-T	CD1615
3-1A12	A	TRAV35_GTGCTGGAGGGGGAGG_TRAJ53	TRUE	334	Tet+T	CD1615
3-1A12	A	TRAV21_GTGCTGTCCCCTGGAT_TRAJ33	FALSE	336	Tet+T	CD1615
3-1A12	B	TRBV4-1_AGCCATGGACAGGGAGGGGACGAG_TRBJ2-7	TRUE	340	Tet+T	CD1615
3-1A2	A	TRAV4_GTGACGAGATAAACAACAA_TRAJ43	TRUE	334	Tet+T	CD1615
3-1A3	B	TRBV20-1_AGAGATCAGGGCGGGGTCGTAAACGAG_TRBJ2-7	TRUE	352	Tet-T	CD1615
3-1A4	A	TRAV38-2_DV8_GAGCGGGATGGTATCT_TRAJ48	TRUE	358	Tet+T	CD1615
3-1A4	A	TRAV41_GCTGTAGGAATT_TRAJ42	FALSE	226	Tet+T	CD1615
3-1A6	A	TRAV26-1_GTCAGTAAGATTTCT_TRAJ4	TRUE	337	Tet+T	CD1615
3-1A6	A	TRAV29_DV5_GCAAGTCACTAAT_TRAJ52	FALSE	350	Tet+T	CD1615
3-1A6	B	TRBV7-2_CTTAGTTGCCTGGGAGAC_TRBJ2-5	TRUE	340	Tet+T	CD1615
3-1A7	A	TRAV12-1_TGAACCCTAATA_TRAJ39	TRUE	334	Tet-T	CD1615
3-1A7	B	TRBV9_AGCAGTAGTGACTTTTATGG_TRBJ1-2	TRUE	334	Tet-T	CD1615
3-1A8	B	TRBV19_CAGTACCCCTGTGGGGAGCTATAGCTCCT_TRBJ2-1	TRUE	349	Tet+T	CD1615
3-1A9	A	TRAV8-3_GGGTGTGTGGAACA_TRAJ8	TRUE	346	Tet-T	CD1615
3-1A9	B	TRBV6-4_GACTCTATCGCCGGG_TRBJ2-2	TRUE	337	Tet-T	CD1615
3-1B1	A	TRAV25_TGCAGAAATTACAAT_TRAJ43	FALSE	330	Tet-T	CD1615
3-1B1	B	TRBV27_GTTTAGGACTCTCTG_TRBJ2-6	TRUE	343	Tet-T	CD1615
3-1B10	A	TRAV35_TTCTGCTGGGGGAGTGG_TRAJ53	TRUE	233	Tet+T	CD1615
3-1B10	A	TRAV10_GAGCGGGGTGTTTTCCG_TRAJ41	TRUE	340	Tet+T	CD1615
3-1B10	B	TRBV4-1_AGCCATGGGCAGGGCGGTGACGAG_TRBJ2-7	TRUE	340	Tet+T	CD1615
3-1B11	A	TRAV22_TGTGGGCCCCCTAATG_TRAJ38	FALSE	336	Tet-T	CD1615
3-1B11	A	TRAV8-1_TGAATCCTCTCATGAAT_TRAJ11	TRUE	349	Tet-T	CD1615
3-1B11	B	TRBV29-1_GCGTTCGGACAGGGTACAGCGGAGAGCA_TRBJ2-1	TRUE	343	Tet-T	CD1615
3-1B12	B	TRBV7-2_CCAGCGGGGTCCGGGCGGGGGGGGGAGATA_TRBJ2-3	TRUE	346	Tet+T	CD1615
3-1B2	A	TRAV12-3_GTGCACCGGGGCCGAC_TRAJ18	FALSE	342	Tet+T	CD1615
3-1B2	A	TRAV25_GCAGG(G)GAATA_TRAJ47	TRUE	328	Tet+T	CD1615
3-1B2	B	TRBV7-2_GCTTAAGTAGAGGCCCAGTAATCA_TRBJ1-5	FALSE	348	Tet+T	CD1615
3-1B2	B	TRBV29-1_CAGCGCAAATAAAGGGGGATTCGGCTACG_TRBJ2-7	TRUE	346	Tet+T	CD1615
3-1B3	A	TRAV12-2_CGTGAGAGGAG_TRAJ6	TRUE	331	Tet-T	CD1615
3-1B3	B	TRBV12-3_CTAGCTAGTTCCACCG_TRBJ2-2	TRUE	343	Tet-T	CD1615
3-1B4	A	TRAV26-2_GAGACAGTTTGTTAAGTGGAGAT_TRAJ30	TRUE	340	Tet+T	CD1615
3-1B4	B	TRBV1_CAGCCCCGGGACTAGCGGGGAACAGA_TRBJ2-3	FALSE	342	Tet+T	CD1615
3-1B4	B	TRBV7-2_CCGTAAGGGCCCTAGCGGG(AG)AGACC_TRBJ2-5	TRUE	346	Tet+T	CD1615
3-1B5	A	TRAV26-1_GTCAGGGGCTT_TRAJ35	TRUE	328	Tet-T	CD1615
3-1B5	B	TRBV12-4_GCAGTAGCATCAGGGGGTATAGAAAC_TRBJ1-3	TRUE	346	Tet-T	CD1615
3-1B6	A	TRAV9-2_GTGCTCTCCAGGGTGGTAA_TRAJ49	TRUE	331	Tet+T	CD1615
3-1B6	B	TRBV30_TGGAGGAGGGAGGGACAGAGCCTCCT_TRBJ1-6	FALSE	137	Tet+T	CD1615
3-1B6	B	TRBV7-2_AGCTTTGGGACAGCTTGGGGAGATA_TRBJ2-3	TRUE	346	Tet+T	CD1615
3-1B8	B	TRBV23-1_AGTCATTTAAATAGCGGGAGGCCACTAGCAC_TRBJ2-3	FALSE	357	Tet+T	CD1615
3-1B8	B	TRBV4-2_AGCCATGGCGTAGCGATAAGCTCCT_TRBJ2-1	TRUE	349	Tet+T	CD1615
3-1B9	A	TRAV13-1_AGCAAACAGAAAGGCA_TRAJ17	FALSE	333	Tet-T	CD1615
3-1B9	B	TRBV7-9_CAGCTCCAGAATTTCAGGGCTCTCTG_TRBJ2-6	TRUE	355	Tet-T	CD1615
3-1C1	A	TRAV23_DV6_CAAGCGATAAT_TRAJ39	TRUE	337	Tet-T	CD1615
3-1C1	B	TRBV11-3_TTCGATAGCTCCT_TRBJ2-1	TRUE	343	Tet-T	CD1615
3-1C10	A	TRAV4_GTGACCCCACAG_TRAJ8	TRUE	334	Tet+T	CD1615
3-1C10	B	TRBV5-6_AGCTTCGGGACACGGGAGAC_TRBJ2-5	TRUE	337	Tet+T	CD1615
3-1C11	A	TRAV26-1_AGTCGCAATTAACT_TRAJ48	TRUE	340	Tet-T	CD1615
3-1C2	A	TRAV12-1_TGAACCTGAATTGGGCAGG_TRAJ39	TRUE	334	Tet+T	CD1615
3-1C2	A	TRAV6_TCTAGGATAAC_TRAJ43	FALSE	329	Tet+T	CD1615
3-1C2	B	TRBV6-1_TGAAGTGGGTCATACCTAC_TRBJ2-7	TRUE	340	Tet+T	CD1615
3-1C3	A	TRAV9-2_CTGAGAAGACGGAGATTCAG_TRAJ16	FALSE	344	Tet-T	CD1615
3-1C3	A	TRAV17_CGGACCGGTGGGCTGC_TRAJ17	TRUE	337	Tet-T	CD1615
3-1C3	B	TRBV7-9_CAGCTCCCGTAGCGGGAGTAAAATGGAGAC_TRBJ2-5	TRUE	349	Tet-T	CD1615
3-1C4	A	TRAV27_AGGAGCAAGGGCTGG_TRAJ52	TRUE	343	Tet+T	CD1615
3-1C4	B	TRBV29-1_GTTGAGTTTTGGGTGGACACT_TRBJ1-1	TRUE	343	Tet+T	CD1615
3-1C5	A	TRAV5_GCAGACGCCGAACAACC_TRAJ15	FALSE	338	Tet-T	CD1615
3-1C5	A	TRAV12-1_TGAACTCATACAA_TRAJ21	TRUE	331	Tet-T	CD1615
3-1C5	B	TRBV20-1_AGTGCCTTCTCTCCGGGACAGGGACGCGAAGGACTGT_TRBJ1-4	TRUE	352	Tet-T	CD1615
3-1C7	A	TRAV10_GGTGAAGGTAGCA_TRAJ33	FALSE	218	Tet-T	CD1615
3-1C7	A	TRAV12-1_TGGTGCTCCCAACT_TRAJ24	TRUE	334	Tet-T	CD1615
3-1C7	B	TRBV19_AGTATTGGATCTTGGACGGCGGATAGCA_TRBJ1-5	TRUE	352	Tet-T	CD1615
3-1C8	A	TRAV35_TGGGCTAGGGGATTCA_TRAJ45	TRUE	343	Tet+T	CD1615
3-1C8	B	TRBV7-2_GCAGCCACTGGGGTCGGCAATTGGGAAGCCAAG_TRBJ2-5	TRUE	355	Tet+T	CD1615
3-1C9	A	TRAV26-2_CTGAGGGGAGACACC_TRAJ34	TRUE	215	Tet-T	CD1615
3-1C9	B	TRBV7-9_CTTAGAAGGGACAGGGGGGAATGA_TRBJ1-4	TRUE	349	Tet-T	CD1615
3-1D1	A	TRAV8-3_TGGGTTTAGGTGCAAGCTA_TRAJ52	TRUE	316	Tet-T	CD1615
3-1D1	B	TRBV6-6_CAGCAAGGCTCCGACTAGCGGGAGGTCGGGGAACA_TRBJ2-2	TRUE	355	Tet-T	CD1615
3-1D12	A	TRAV4_GTGACGACACA_TRAJ8	TRUE	334	Tet+T	CD1615
3-1D12	B	TRBV5-6_GCCTGAAAGAGGGGTATGG_TRBJ1-2	TRUE	337	Tet+T	CD1615
3-1D2	A	TRAV26-1_TCGTCCCTTTGAATAC_TRAJ9	TRUE	334	Tet+T	CD1615
3-1D2	A	TRAV8-4_GAGTGCGGGGGAAA_TRAJ47	FALSE	336	Tet+T	CD1615
3-1D2	B	TRBV7-2_GCAGCGTGAGGGCCACAG_TRBJ2-3	TRUE	340	Tet+T	CD1615
3-1D3	A	TRAV12-1_GGTGACGGGAGGGACGGG_TRAJ5	TRUE	334	Tet-T	CD1615
3-1D3	B	TRBV12-4_AGTTTGAGGGGGG(C)CCAGC_TRBJ1-5	TRUE	334	Tet-T	CD1615
3-1D4	A	TRAV25_TGCAGTCCGGTTTTTTC_TRAJ4	FALSE	339	Tet+T	CD1615
3-1D4	A	TRAV8-3_TGTGGAAGGCGACGGAAA_TRAJ47	TRUE	337	Tet+T	CD1615
3-1D4	B	TRBV20-1_GTGCTAGCCAGAAAGTCGATGAG_TRBJ2-1	TRUE	343	Tet+T	CD1615
3-1D5	A	TRAV13-1_AAGTATAGGCAAC_TRAJ33	TRUE	334	Tet-T	CD1615
3-1D5	A	TRAV8-6_TGAGTCCTATGACA_TRAJ24	TRUE	349	Tet-T	CD1615
3-1D5	B	TRBV12-3_AGTTTGCGGGAAACTAAC_TRBJ1-2	TRUE	343	Tet-T	CD1615
3-1D6	A	TRAV8-1_CGTGATCCGCATC_TRAJ6	FALSE	344	Tet+T	CD1615
3-1D6	A	TRAV4_GTGACGACACA_TRAJ8	TRUE	334	Tet+T	CD1615
3-1D6	B	TRBV5-6_GCCTGAAAGAGGGGTATGG_TRBJ1-2	TRUE	337	Tet+T	CD1615
3-1D7	A	TRAV26-2_ATCCT(GA)ATAAC_TRAJ31	TRUE	325	Tet-T	CD1615
3-1D7	B	TRBV19_GTATATGGAGGGATAACAC_TRBJ1-1	TRUE	340	Tet-T	CD1615
3-1D8	A	TRAV3_TGCTGCCTATAAT_TRAJ39	TRUE	337	Tet+T	CD1615
3-1D8	A	TRAV12-2_GCCGTACCTACGGATCAGG_TRAJ40	FALSE	336	Tet+T	CD1615
3-1D8	B	TRBV5-1_CTTGGTGAGCGGGGGGGCGTACCAA_TRBJ2-5	TRUE	349	Tet+T	CD1615
3-1D9	A	TRAV38-2_DV8_GCTTACCAAAGAGGGTATATG_TRAJ47	FALSE	345	Tet-T	CD1615
3-1D9	B	TRBV4-1_CCAAGTTGGGGCGCAGGCCTATG_TRBJ1-2	TRUE	343	Tet-T	CD1615
3-1E1	A	TRAV22_GTTTACCCTTACAG_TRAJ3	TRUE	316	Tet-T	CD1615
3-1E1	A	TRAV12-3_AATGACCCTCAATTC_TRAJ13	TRUE	340	Tet-T	CD1615
3-1E1	B	TRBV5-1_GCAGCCCTTTAGCGGGAGGGGTCGCAGAT_TRBJ2-3	TRUE	346	Tet-T	CD1615
3-1E12	A	TRAV26-2_GAGACAGTTTGTTAAGTGGAGAT_TRAJ30	TRUE	340	Tet+T	CD1615
3-1E12	B	TRBV7-2_CCGTAAGGGCCCTAGCGGG(AG)AGACC_TRBJ2-5	TRUE	346	Tet+T	CD1615
3-1E2	A	TRAV4_GTGACGACACA_TRAJ8	TRUE	334	Tet+T	CD1615
3-1E2	B	TRBV5-6_GCCTGAAAGAGGGGTATGG_TRBJ1-2	TRUE	337	Tet+T	CD1615
3-1E4	A	TRAV38-2_DV8_TAGGACCTCCCGGTGGGGTAA_TRAJ49	TRUE	346	Tet+T	CD1615
3-1E4	B	TRBV27_AGTTTCAACGCAGGGGGCCCCGGTACTGA_TRBJ1-1	TRUE	346	Tet+T	CD1615
3-1E6	A	TRAV12-3_CAATGGAAACCGGTGG_TRAJ52	TRUE	340	Tet+T	CD1615
3-1E6	A	TRAV19_GAGGCGGTTCAG_TRAJ45	FALSE	95	Tet+T	CD1615
3-1E6	B	TRBV14_CCAAGTTGCAGGTGGAAAAC_TRBJ1-4	TRUE	340	Tet+T	CD1615
3-1E7	A	TRAV17_ACGGATACTAGC_TRAJ37	TRUE	334	Tet-T	CD1615
3-1E8	A	TRAV10_GTGAGGAAAGACAA_TRAJ24	FALSE	344	Tet+T	CD1615
3-1E8	A	TRAV1-2_TGTGACCAGTAGCA_TRAJ37	TRUE	331	Tet+T	CD1615
3-1E8	B	TRBV12-4_CAGTTCGAGGCTGGGCTATG_TRBJ1-2	TRUE	340	Tet+T	CD1615
3-1E9	A	TRAV27_CAGGACCGGATGGA_TRAJ47	TRUE	328	Tet-T	CD1615
3-1E9	A	TRAV34_AGCAGTCTCTGG_TRAJ22	TRUE	334	Tet-T	CD1615
3-1F11	A	TRAV4_TCGTG(G)TTTTC_TRAJ4	FALSE	332	Tet-T	CD1615
3-1F11	A	TRAV12-2_GCCGTTTTGTTT_TRAJ4	TRUE	337	Tet-T	CD1615
3-1F12	A	TRAV3_GAGACCAAGATAAT_TRAJ39	TRUE	346	Tet+T	CD1615
3-1F12	A	TRAV13-1_GCAGCGGTCCCCGGTCTGC_TRAJ22	FALSE	336	Tet+T	CD1615
3-1F12	B	TRBV7-8_AGCTTGGTCGAGGGGGCGGGAGGGGGTCTGCAGT_TRBJ2-7	TRUE	349	Tet+T	CD1615
3-1F2	A	TRAV8-3_TGTGGAAGGCGACGGAAA_TRAJ47	TRUE	337	Tet+T	CD1615
3-1F2	B	TRBV20-1_GTGCTAGCCAGAAAGTCGATGAG_TRBJ2-1	TRUE	343	Tet+T	CD1615
3-1F3	A	TRAV8-4_GTGAGACTGACTAAC_TRAJ48	TRUE	346	Tet-T	CD1615
3-1F3	B	TRBV7-9_GCTTA(G)GGACTAGCGGGAACACAG_TRBJ2-3	TRUE	349	Tet-T	CD1615
3-1F4	A	TRAV8-4_GTGAGAGGCTC_TRAJ37	TRUE	343	Tet+T	CD1615
3-1F4	B	TRBV7-9_CAGCTCCGACAGGGGGGGAGTCTATAGCA_TRBJ1-5	TRUE	355	Tet+T	CD1615
3-1F5	A	TRAV2_GAGGAATCAG_TRAJ6	TRUE	322	Tet-T	CD1615
3-1F5	A	TRAV2_TGTGCCCGACCACCGACTGGG_TRAJ13	TRUE	322	Tet-T	CD1615
3-1F5	B	TRBV5-4_AGCTT(GG)GAGGGGGTAACATGAAC_TRBJ1-1	TRUE	346	Tet-T	CD1615
3-1F6	A	TRAV26-1_CAGAGCTAAC_TRAJ48	TRUE	334	Tet+T	CD1615
3-1F6	B	TRBV20-1_GTGCTAGTCTCGGGTACGGTCCAGAT_TRBJ2-3	TRUE	349	Tet+T	CD1615
3-1F7	B	TRBV12-3_AGCTTCGACAGGTATAGCA_TRBJ1-5	TRUE	346	Tet-T	CD1615
3-1F8	A	TRAV27_AGGAGAATACAGA_TRAJ18	TRUE	340	Tet+T	CD1615
3-1F8	B	TRBV29-1_CAGCGCCGGGGTGTGGTTTGCGGCTGGA_TRBJ1-3	TRUE	349	Tet+T	CD1615
3-1G1	A	TRAV23_DV6_AAGCAGGCTGAAC_TRAJ30	TRUE	340	Tet-T	CD1615
3-1G1	A	TRAV21_TACCTTCCGGCGTTTATGGT_TRAJ32	FALSE	336	Tet-T	CD1615
3-1G1	B	TRBV29-1_AGCGTCACGACAGGACGGAACA_TRBJ1-1	TRUE	343	Tet-T	CD1615
3-1G10	B	TRBV19_GTAGTCCCTCTGTCGGGTATAGTGGGAATGA_TRBJ2-1	TRUE	346	Tet+T	CD1615
3-1G11	B	TRBV5-8_CAGCTCATATCAGGGTATCCAAGGCACTG_TRBJ1-1	TRUE	346	Tet-T	CD1615
3-1G12	A	TRAV13-1_AAGTATAAGGTCAGG_TRAJ11	TRUE	340	Tet+T	CD1615
3-1G12	B	TRBV19_GTAGTCCCTCTGTCGGGTATAGTGGGAATGA_TRBJ2-1	TRUE	346	Tet+T	CD1615
3-1G2	A	TRAV1-2_TGTGACCAGTAGCA_TRAJ37	TRUE	208	Tet+T	CD1615
3-1G2	A	TRAV10_GTGAGGAAAGACAA_TRAJ24	FALSE	344	Tet+T	CD1615
3-1G2	B	TRBV12-4_CAGTTCGAGGCTGGGCTATG_TRBJ1-2	TRUE	340	Tet+T	CD1615
3-1G3	A	TRAV26-2_CTGAGGGGAAACTTATGGT_TRAJ32	FALSE	341	Tet-T	CD1615
3-1G4	A	TRAV4_GTGACCCCACAG_TRAJ8	TRUE	334	Tet+T	CD1615
3-1G4	B	TRBV5-6_AGCTTCGGGACACGGGAGAC_TRBJ2-5	TRUE	337	Tet+T	CD1615
3-1G5	A	TRAV8-2_AGTGAAAACCA_TRAJ15	TRUE	343	Tet-T	CD1615
3-1G6	A	TRAV4_GGGTGGCTCTGG_TRAJ4	TRUE	334	Tet+T	CD1615
3-1G6	A	TRAV4_GGTGAAGCGGCTCGGGATG_TRAJ12	FALSE	344	Tet+T	CD1615
3-1G6	B	TRBV11-2_AGCAGTTTCACAGCCCAAG_TRBJ2-5	TRUE	340	Tet+T	CD1615
3-1G7	A	TRAV38-1_TTTCATGAATCGGTGGGCTGC_TRAJ17	TRUE	349	Tet-T	CD1615
3-1G8	B	TRBV5-8_GCAGCGGACAGGGGTATGCAACT_TRBJ1-4	TRUE	346	Tet+T	CD1615
3-1G9	A	TRAV36_DV7_TGCTGGAAGGCAGGG_TRAJ54	TRUE	331	Tet-T	CD1615
3-1G9	B	TRBV6-5_GTTACGGAACAGGGGGATACAA_TRBJ2-1	TRUE	343	Tet-T	CD1615
3-1H1	A	TRAV20_GCTGTCATACACC_TRAJ49	FALSE	241	Tet-T	CD1615
3-1H1	A	TRAV35_GGCAGCGAGGA_TRAJ42	TRUE	334	Tet-T	CD1615
3-1H1	B	TRBV9_GCGTAAGCGGAATGGGTGGCAATG_TRBJ2-1	TRUE	343	Tet-T	CD1615
3-1H10	A	TRAV13-1_TGTGCCCCCAGGTCCGGTAAA_TRAJ44	TRUE	328	Tet+T	CD1615
3-1H10	A	TRAV24_CTGTGTTAGTAGTG_TRAJ53	TRUE	337	Tet+T	CD1615
3-1H10	B	TRBV20-1_CTAGAAAAGCGGACAACAC_TRBJ2-2	TRUE	349	Tet+T	CD1615
3-1H5	A	TRAV13-1_GCAGCCTTTTC_TRAJ16	TRUE	160	Tet-T	CD1615
3-1H5	A	TRAV9-2_ATTGACAGGA_TRAJ6	FALSE	338	Tet-T	CD1615
3-1H5	B	TRBV10-3_CAGTGGAAGGGGGTCCCAAG_TRBJ2-5	TRUE	340	Tet-T	CD1615
3-1H6	A	TRAV38-2_DV8_TAGGACCTCCCGGTGGGGTAA_TRAJ49	TRUE	346	Tet+T	CD1615
3-1H6	A	TRAV29_DV5_AAGCGAGGGGGAGCAA_TRAJ33	FALSE	338	Tet+T	CD1615
3-1H6	B	TRBV27_AGTTTCAACGCAGGGGGCCCCGGTACTGA_TRBJ1-1	TRUE	346	Tet+T	CD1615
3-1H7	B	TRBV27_AGTTTCAGGATAGGTCGGTACGA_TRBJ2-7	TRUE	340	Tet-T	CD1615
3-1H8	A	TRAV17_GGACGAGGGAGGC_TRAJ18	TRUE	340	Tet+T	CD1615
3-1H8	A	TRAV9-2_GTGCTCCCTAATCAGGGGTGGGA_TRAJ28	FALSE	339	Tet+T	CD1615
3-1H8	B	TRBV6-1_TGAAGGAGGAGCGTGGGACAGGGCGAATGAAG_TRBJ1-1	TRUE	349	Tet+T	CD1615
3-1H9	A	TRAV12-1_TGAACCCCTTGGGGTGGGCTGG_TRAJ52	TRUE	349	Tet-T	CD1615
3-1H9	B	TRBV18_CACCAGGGAGGGGAAATTC_TRBJ1-6	TRUE	343	Tet-T	CD1615
3-2A11	A	TRAV8-4_TGTGAAGATCA_TRAJ17	TRUE	343	Tet-T	CD1615
3-2A11	B	TRBV4-1_CCAAGCCCCTACTAGCGGAACGGCAGAT_TRBJ2-3	TRUE	349	Tet-T	CD1615
3-2A2	B	TRBV5-6_GCAGCCAGACCGGATTAACTGACGGGACAGGGTTATACGA_TRBJ2-7	TRUE	355	Tet+T	CD1615
3-2A3	A	TRAV41_CTGTCGTGAAA_TRAJ50	FALSE	324	Tet-T	CD1615
3-2A3	B	TRBV2_CCAGCGGAGGGGGAAAAC_TRBJ1-4	TRUE	171	Tet-T	CD1615
3-2A4	A	TRAV4_GTGACGACACA_TRAJ8	TRUE	334	Tet+T	CD1615
3-2A4	A	TRAV1-1_CGCTGGCCCCTCAGAACGA_TRAJ20	FALSE	246	Tet+T	CD1615
3-2A4	B	TRBV5-6_GCTTGTCGAAATCCTATG_TRBJ1-2	TRUE	337	Tet+T	CD1615
3-2A5	A	TRAV2_CTGTGTCGAACTA_TRAJ26	TRUE	316	Tet-T	CD1615
3-2A5	A	TRAV1-2_AGAGATCTCTCTACGGGATA_TRAJ33	FALSE	296	Tet-T	CD1615
3-2A5	B	TRBV20-1_TGCAGCGGCGGGATACTAGCGGGAGGTCGAAACGAGCA_TRBJ2-1	TRUE	352	Tet-T	CD1615
3-2A6	A	TRAV2_GTGGACGTTAACCA_TRAJ15	TRUE	322	Tet+T	CD1615
3-2A6	B	TRBV7-6_TTAGCGGGGTGGGACACT_TRBJ1-1	TRUE	343	Tet+T	CD1615
3-2A7	B	TRBV20-1_GTGCTAGCCAGAAACAGGGCTCTG_TRBJ2-6	TRUE	355	Tet-T	CD1615
3-2A8	B	TRBV20-1_GTGCTAGTCTCGGGTACGGTCCAGAT_TRBJ2-3	TRUE	349	Tet+T	CD1615
3-2A9	A	TRAV12-1_GAACAACGGGCGCGACT_TRAJ20	TRUE	331	Tet-T	CD1615
3-2A9	B	TRBV20-1_CAGTGTCTATGCGGGACAGATCTATG_TRBJ1-2	TRUE	346	Tet-T	CD1615
3-2B1	B	TRBV6-5_TTACTGGCGGACAGGGGGCGGCTATG_TRBJ1-2	TRUE	346	Tet-T	CD1615
3-2B2	A	TRAV38-2_DV8_AGGAGGTGGGGTTCCG_TRAJ41	TRUE	346	Tet+T	CD1615
3-2B2	B	TRBV19_GCCAGCTCCCCCCTAGCGGGGGGTATAAATGA_TRBJ2-1	TRUE	343	Tet+T	CD1615
3-2B3	A	TRAV8-4_GAGTG(A)TAGTG_TRAJ53	TRUE	346	Tet-T	CD1615
3-2B3	B	TRBV4-1_AGCAGGTCGGGACTAGCGGGTTCCAATG_TRBJ2-1	TRUE	343	Tet-T	CD1615
3-2B4	A	TRAV8-3_TGTGGAGGGGAA_TRAJ7	TRUE	334	Tet+T	CD1615
3-2B4	B	TRBV7-6_CTTAGGCGGGTTTGATTCA_TRBJ1-6	TRUE	343	Tet+T	CD1615
3-2B5	A	TRAV1-1_GTGAGGGGCCCGCTCAA_TRAJ41	FALSE	338	Tet-T	CD1615
3-2B5	A	TRAV12-2_GAACAATTGGTAC_TRAJ3	TRUE	340	Tet-T	CD1615
3-2B5	B	TRBV7-2_AGCTTTTTAGGCGGGGTTAGCTCCT_TRBJ2-1	TRUE	352	Tet-T	CD1615
3-2B7	B	TRBV5-4_GCAGCCCCGGGACCCGGCTCTCCT_TRBJ2-7	TRUE	343	Tet-T	CD1615
3-2B9	B	TRBV7-2_CTTAGAGCCGCGGGGGGGCCGTAAGACC_TRBJ2-5	TRUE	349	Tet-T	CD1615
3-2C1	A	TRAV41_TGCTGCCCACCTCCTTACCG_TRAJ44	TRUE	328	Tet-T	CD1615
3-2C1	B	TRBV10-2_GTGAGGTACGGGCTGAAA_TRBJ1-4	TRUE	337	Tet-T	CD1615
3-2C11	A	TRAV12-2_GCCGTATTGTACAAT_TRAJ43	TRUE	331	Tet-T	CD1615
3-2C11	B	TRBV5-1_GCAGCGCGACGGGGGGGCGATCCTA_TRBJ2-7	TRUE	343	Tet-T	CD1615
3-2C12	A	TRAV6_GCCCA(CGACA)GAGGC_TRAJ18	TRUE	147	Tet+T	CD1615
3-2C12	B	TRBV19_CAGTACCCCTGTGGGGAGCTATAGCTCCT_TRBJ2-1	TRUE	349	Tet+T	CD1615
3-2C2	A	TRAV35_CTGGGGCCTCAA_TRAJ41	TRUE	334	Tet+T	CD1615
3-2C2	B	TRBV12-4_AGCAGACTGACCTTGGGCACA_TRBJ2-3	TRUE	343	Tet+T	CD1615
3-2C3	A	TRAV23_DV6_GCAGCCTCTAAGGGTTC_TRAJ22	TRUE	337	Tet-T	CD1615
3-2C3	B	TRBV19_AGTATCCTTGGCCCTATTACCGG_TRBJ2-2	TRUE	343	Tet-T	CD1615
3-2C4	A	TRAV14_DV4_GTGCA(AT)ACTCA_TRAJ10	TRUE	343	Tet+T	CD1615
3-2C4	B	TRBV4-1_AGCCATCCCCAGCGGGGAGATA_TRBJ2-3	TRUE	340	Tet+T	CD1615
3-2C6	A	TRAV21_CTGTGCACTCT_TRAJ28	TRUE	340	Tet+T	CD1615
3-2C6	B	TRBV7-2_CTTAGTGGGATGGGAGAC_TRBJ2-5	TRUE	340	Tet+T	CD1615
3-2C9	A	TRAV5_AGAGAAGGTGGATAAT_TRAJ39	TRUE	337	Tet-T	CD1615
3-2C9	A	TRAV9-2_GTGCTCCGGCCGAC_TRAJ18	TRUE	343	Tet-T	CD1615
3-2C9	B	TRBV30_TGCCTTCGCAGGGCCTGGGCGAGATA_TRBJ2-3	TRUE	337	Tet-T	CD1615
3-2D10	A	TRAV4_CGTGGCCTCCAGGGGAACTT_TRAJ21	FALSE	280	Tet+T	CD1615
3-2D10	A	TRAV13-1_AAGTATAAGGTCAGG_TRAJ11	TRUE	112	Tet+T	CD1615
3-2D10	B	TRBV19_GTAGTCCCTCTGTCGGGTATAGTGGGAATGA_TRBJ2-1	TRUE	346	Tet+T	CD1615
3-2D12	A	TRAV8-2_AGTGATGGAATGAAGCT_TRAJ47	TRUE	89	Tet+T	CD1615
3-2D12	B	TRBV19_GTCGACAGACAGGTTGGCGAGC_TRBJ2-7	TRUE	176	Tet+T	CD1615
3-2D5	A	TRAV41_GCTGTTCCGATTTCAG_TRAJ45	TRUE	334	Tet-T	CD1615
3-2D5	B	TRBV5-4_CTCGGGACATGGAAACA_TRBJ2-4	TRUE	337	Tet-T	CD1615
3-2D6	A	TRAV1-2_TGTGACCAGTAGCA_TRAJ37	TRUE	331	Tet+T	CD1615
3-2D6	B	TRBV12-4_CAGTTCGAGGCTGGGCTATG_TRBJ1-2	TRUE	340	Tet+T	CD1615
3-2E1	A	TRAV35_GGGCA(G)AACAG_TRAJ30	TRUE	331	Tet-T	CD1615
3-2E1	B	TRBV5-4_GCTTGTTTGGGGGGCGCGAGTATTCA_TRBJ1-6	TRUE	346	Tet-T	CD1615
3-2E11	A	TRAV13-1_AAGTAGGTCCGG_TRAJ41	TRUE	334	Tet-T	CD1615
3-2E12	A	TRAV38-2_DV8_TAGGACCTCCCGGTGGGGTAA_TRAJ49	TRUE	346	Tet+T	CD1615
3-2E12	B	TRBV27_AGTTTCAACGCAGGGGGCCCCGGTACTGA_TRBJ1-1	TRUE	346	Tet+T	CD1615
3-2E2	A	TRAV17_GGACGAGGGAGGC_TRAJ18	TRUE	340	Tet+T	CD1615
3-2E4	A	TRAV38-2_DV8_GAGCGCGCTAGGAGCTG_TRAJ17	TRUE	352	Tet+T	CD1615
3-2E4	A	TRAV41_GTCAGGCTTAGGGA_TRAJ54	FALSE	327	Tet+T	CD1615
3-2E4	B	TRBV11-2_GCAGCCCCCCAGGGGTCTGGGACTAT_TRBJ1-2	TRUE	346	Tet+T	CD1615
3-2E5	A	TRAV2_TGTGGGAAACAA_TRAJ31	TRUE	313	Tet-T	CD1615
3-2E5	B	TRBV7-9_CTTAGTGGAGAATGA_TRBJ1-4	TRUE	340	Tet-T	CD1615
3-2E7	A	TRAV3_GTGAGGCTATCTGCCCCAGGA_TRAJ40	TRUE	346	Tet-T	CD1615
3-2E7	B	TRBV20-1_TAGAGGCTGGGAATTAAAGCGGGGCGACTCCT_TRBJ2-7	FALSE	362	Tet-T	CD1615
3-2E8	B	TRBV6-1_GTGAAATGGGGCGTTTAGGGGACACAG_TRBJ2-3	TRUE	349	Tet+T	CD1615
3-2E9	B	TRBV18_CTCACGCTCCGGGACTAGCACCCCGGGCGAGC_TRBJ2-7	TRUE	349	Tet-T	CD1615
3-2F12	A	TRAV5_CAGAGGCGGGC_TRAJ5	TRUE	328	Tet+T	CD1615
3-2F12	A	TRAV27_CAGGATCAGAATCAG_TRAJ6	TRUE	161	Tet+T	CD1615
3-2F12	B	TRBV5-1_AGCTT(GG)GACAGCCTAGCAC_TRBJ2-3	TRUE	343	Tet+T	CD1615
3-2F2	A	TRAV38-2_DV8_GAGCGCGCTAGGAGCTG_TRAJ17	TRUE	352	Tet+T	CD1615
3-2F2	A	TRAV13-1_TGCAG(CA)GGAGG_TRAJ45	TRUE	190	Tet+T	CD1615
3-2F2	B	TRBV7-3_GCTTACTCGGGGGGCGGAACA_TRBJ1-1	TRUE	109	Tet+T	CD1615
3-2F2	B	TRBV11-2_GCAGCCCCCCAGGGGTCTGGGACTAT_TRBJ1-2	TRUE	346	Tet+T	CD1615
3-2F3	A	TRAV13-1_CAGCATCTTCCAAC_TRAJ15	TRUE	196	Tet-T	CD1615
3-2F3	A	TRAV13-1_GCAGCCGGAGGCT_TRAJ8	TRUE	187	Tet-T	CD1615
3-2F3	B	TRBV5-1_GCAGCCCCCGGACTAGCGGGGGCGAAGAG_TRBJ2-5	TRUE	346	Tet-T	CD1615
3-2F4	A	TRAV1-2_TGTGCCCGGCGAAGCAA_TRAJ33	TRUE	158	Tet+T	CD1615
3-2F4	A	TRAV19_GTGAGTCCTACCGTTCT_TRAJ20	TRUE	347	Tet+T	CD1615
3-2F4	B	TRBV29-1_AGCGTCCCTAGCGGGGGGGCAGAT_TRBJ2-3	TRUE	149	Tet+T	CD1615
3-2F4	B	TRBV19_CAGTAACCCCTCCGGGCATACAGA_TRBJ2-3	TRUE	340	Tet+T	CD1615
3-2F5	A	TRAV38-2_DV8_AGGAGTGAGACCGGAT_TRAJ57	TRUE	153	Tet-T	CD1615
3-2F5	A	TRAV21_TGTGAACTATGCT_TRAJ38	TRUE	151	Tet-T	CD1615
3-2F5	B	TRBV20-1_GTGCTCTTTTCGCACAAAGCAATG_TRBJ2-1	TRUE	346	Tet-T	CD1615
3-2F6	B	TRBV4-1_AGCCATCCCCAGCGGGGAGATA_TRBJ2-3	TRUE	340	Tet+T	CD1615
3-2F7	A	TRAV20_GCTGTATGTTCTG_TRAJ13	TRUE	142	Tet-T	CD1615
3-2F7	A	TRAV8-2_GTGAGGGGCCGGGCTGC_TRAJ17	TRUE	343	Tet-T	CD1615
3-2F7	B	TRBV7-9_GCAGCCCGAGGACAGAACTCTACG_TRBJ2-7	TRUE	343	Tet-T	CD1615
3-2F8	A	TRAV26-1_CACCGCGAACA_TRAJ30	TRUE	325	Tet+T	CD1615
3-2F8	B	TRBV20-1_AGTGCATCCCCGGGACAGACCTAC_TRBJ2-7	TRUE	346	Tet+T	CD1615
3-2F9	A	TRAV13-1_CAAGTGAGGGCTT_TRAJ8	TRUE	334	Tet-T	CD1615
3-2F9	A	TRAV8-4_CTGTG(AGTG)GAGGT_TRAJ53	TRUE	165	Tet-T	CD1615
3-2F9	B	TRBV21-1_CAAAGAGGGAGGGTACAGGGTAGACGCCTTCTCTG_TRBJ1-3	TRUE	364	Tet-T	CD1615
3-2G1	A	TRAV23_DV6_AAGCAGCGGATA_TRAJ12	FALSE	303	Tet-T	CD1615
3-2G1	A	TRAV9-2_GAGTGGACAAAC_TRAJ36	TRUE	113	Tet-T	CD1615
3-2G1	B	TRBV6-5_TACTCGACGGTGACCCCCTAC_TRBJ2-7	TRUE	343	Tet-T	CD1615
3-2G11	A	TRAV41_CTGTCGAGAAAA_TRAJ50	TRUE	328	Tet-T	CD1615
3-2G11	B	TRBV2_AGCAGGGGGACAGGCACTGAGC_TRBJ2-1	TRUE	337	Tet-T	CD1615
3-2G12	B	TRBV12-4_AGCAGACTGACCTTGGGCACA_TRBJ2-3	TRUE	343	Tet+T	CD1615
3-2G2	A	TRAV35_GTGCTGCTTTAGAGGCTGAA_TRAJ57	TRUE	328	Tet+T	CD1615
3-2G2	B	TRBV4-2_AGCCAGCCGACAGGGTTGGGCACTG_TRBJ1-1	TRUE	343	Tet+T	CD1615
3-2G3	A	TRAV2_GGGGACAATG_TRAJ27	TRUE	316	Tet-T	CD1615
3-2G3	B	TRBV19_AGTAGCAACCCCGGGGGGGTGAAC_TRBJ1-1	TRUE	343	Tet-T	CD1615
3-2G4	A	TRAV4_GTGACGACACA_TRAJ8	TRUE	334	Tet+T	CD1615
3-2G4	A	TRAV8-1_CGTGATCCGCATC_TRAJ6	FALSE	344	Tet+T	CD1615
3-2G4	B	TRBV5-6_GCCTGAAAGAGGGGTATGG_TRBJ1-2	TRUE	337	Tet+T	CD1615
3-2G5	A	TRAV27_AGTAGTTAATG_TRAJ52	TRUE	343	Tet-T	CD1615
3-2G5	A	TRAV23_DV6_AAGCATGAGAAGTGG_TRAJ53	TRUE	346	Tet-T	CD1615
3-2G5	B	TRBV11-2_AGCAGGCCCATTCGGATGAAC_TRBJ1-1	TRUE	343	Tet-T	CD1615
3-2G7	A	TRAV38-2_DV8_GAGCGCGAGGTCCATGC_TRAJ43	TRUE	337	Tet-T	CD1615
3-2G7	B	TRBV7-9_GCTTAAGCGGGATTAGCTCCT_TRBJ2-7	TRUE	346	Tet-T	CD1615
3-2G8	A	TRAV5_CAGAGGCGGGC_TRAJ5	TRUE	328	Tet+T	CD1615
3-2G9	A	TRAV1-1_TGAGAAATAGAAGGATA_TRAJ12	FALSE	336	Tet-T	CD1615
3-2G9	A	TRAV12-2_GTGCCTCCAGGGGTGG_TRAJ4	TRUE	331	Tet-T	CD1615
3-2G9	B	TRBV7-3_CAGCTCCCAATTAGCGGGG(G)AGACC_TRBJ2-5	TRUE	343	Tet-T	CD1615
3-2G9	B	TRBV4-2_AGCCAGGCCAAGTTGACTGGG_TRBJ2-6	TRUE	346	Tet-T	CD1615
3-2H1	A	TRAV38-2_DV8_GTGCTCTCTGTCAGG_TRAJ57	TRUE	343	Tet-T	CD1615
3-2H1	B	TRBV7-9_CTTAGAGGGCGGGACAGGGATAAACAATC_TRBJ1-5	TRUE	135	Tet-T	CD1615
3-2H2	A	TRAV38-2_DV8_GAGCGCGCTAGGAGCTG_TRAJ17	TRUE	352	Tet+T	CD1615
3-2H2	B	TRBV11-2_GCAGCCCCCCAGGGGTCTGGGACTAT_TRBJ1-2	TRUE	346	Tet+T	CD1615
3-2H5	B	TRBV30_GGAGTCATGGAA_TRBJ1-3	TRUE	331	Tet-T	CD1615
3-2H5	B	TRBV18_CTCACAGTCTAGCGGGAGAGGGGGGCTTTACAA_TRBJ2-1	TRUE	355	Tet-T	CD1615
3-2H6	A	TRAV9-2_AGTGAATACAA_TRAJ21	TRUE	329	Tet+T	CD1615
3-2H6	B	TRBV7-2_AGCTTCTGGGGACAGGGAGACACT_TRBJ1-1	TRUE	346	Tet+T	CD1615
3-2H7	A	TRAV17_CTTACCCCTTCTCGTACA_TRAJ3	TRUE	328	Tet-T	CD1615
3-2H7	A	TRAV3_AGACATTTCCGAC_TRAJ18	TRUE	355	Tet-T	CD1615
3-2H7	B	TRBV30_GGAGTACAGGGAGGCTCCTCCTAGCCA_TRBJ2-4	TRUE	323	Tet-T	CD1615
3-2H8	A	TRAV38-2_DV8_TAGGACCTCCCGGTGGGGTAA_TRAJ49	TRUE	346	Tet+T	CD1615
3-2H8	B	TRBV27_AGTTTCAACGCAGGGGGCCCCGGTACTGA_TRBJ1-1	TRUE	346	Tet+T	CD1615
3-2H9	A	TRAV12-1_GTGAATAAGCCTGGG_TRAJ13	TRUE	334	Tet-T	CD1615
3-3A12	A	TRAV4_GTGACGACACA_TRAJ8	TRUE	334	Tet+T	CD1615
3-3A12	B	TRBV5-6_GCCTGAAAGAGGGGTATGG_TRBJ1-2	TRUE	337	Tet+T	CD1615
3-3A3	A	TRAV17_CGGACTCCCGTAATG_TRAJ38	TRUE	298	Tet-T	CD1615
3-3A3	A	TRAV17_GCTACTCCGAGCTACTC_TRAJ28	TRUE	343	Tet-T	CD1615
3-3A3	B	TRBV12-3_TTAGCGCGGGGGGACTAT_TRBJ1-2	TRUE	343	Tet-T	CD1615
3-3A4	A	TRAV38-2_DV8_TAGGACCTCCCGGTGGGGTAA_TRAJ49	TRUE	346	Tet+T	CD1615
3-3A4	B	TRBV27_AGTTTCAACGCAGGGGGCCCCGGTACTGA_TRBJ1-1	TRUE	346	Tet+T	CD1615
3-3A5	A	TRAV21_TGTGCACTCCTGCTCCTCTTTCTA_TRAJ20	FALSE	342	Tet-T	CD1615
3-3A5	A	TRAV8-1_GTGAACAACCA_TRAJ23	TRUE	337	Tet-T	CD1615
3-3A6	A	TRAV26-1_GTCAGTAAGATTTCT_TRAJ4	TRUE	337	Tet+T	CD1615
3-3A6	B	TRBV7-2_CTTAGTTGCCTGGGAGAC_TRBJ2-5	TRUE	340	Tet+T	CD1615
3-3A7	A	TRAV3_GAGAGGTCATATTAT_TRAJ42	FALSE	351	Tet-T	CD1615
3-3A7	A	TRAV6_TCTAGGCGAGAACTA_TRAJ26	TRUE	335	Tet-T	CD1615
3-3A8	A	TRAV12-3_TGTGCCGATGGGAGTCACG_TRAJ10	FALSE	338	Tet+T	CD1615
3-3A8	A	TRAV8-2_AGTGATCAAAAGAATAA_TRAJ39	TRUE	349	Tet+T	CD1615
3-3A8	B	TRBV21-1_GCAGCCCCCGGGACTCCGTCACAG_TRBJ2-3	TRUE	346	Tet+T	CD1615
3-3A8	B	TRBV7-2_AGCTTGGTTGTTCAGGGGGGCGATGAG_TRBJ2-1	TRUE	346	Tet+T	CD1615
3-3A9	A	TRAV1-2_TGTGCCTCCATGGAT_TRAJ33	TRUE	328	Tet-T	CD1615
3-3A9	B	TRBV6-1_GAAGCGGGGACAGGGGGTCAGC_TRBJ1-5	TRUE	343	Tet-T	CD1615
3-3B1	A	TRAV2_GAGGATTATGG_TRAJ26	TRUE	316	Tet-T	CD1615
3-3B1	A	TRAV1-2_AGAGATCGGGACCCTCAGA_TRAJ16	FALSE	103	Tet-T	CD1615
3-3B1	B	TRBV5-4_CTTGGTCCTAGCGGGAGGTTCCTA_TRBJ2-7	TRUE	346	Tet-T	CD1615
3-3B2	A	TRAV4_GTGACGACACA_TRAJ8	TRUE	334	Tet+T	CD1615
3-3B2	B	TRBV5-6_GCTTG(G)GGAGGAGCTATG_TRBJ1-2	TRUE	337	Tet+T	CD1615
3-3B3	A	TRAV12-2_GTGAATAAAAACTT_TRAJ21	TRUE	331	Tet-T	CD1615
3-3B4	A	TRAV8-3_GGTGCCGCGGAAT_TRAJ47	TRUE	343	Tet+T	CD1615
3-3B4	B	TRBV30_AGTGTCACGGGGTGGGACACC_TRBJ2-2	TRUE	343	Tet+T	CD1615
3-3B5	A	TRAV8-1_CGTGACCCCGAATA_TRAJ39	TRUE	301	Tet-T	CD1615
3-3B5	B	TRBV9_GCAGCAGGATCCAGGGCACTG_TRBJ1-1	TRUE	337	Tet-T	CD1615
3-3B6	A	TRAV3_AGACATTCGACACC_TRAJ27	FALSE	331	Tet+T	CD1615
3-3B6	A	TRAV14_DV4_CAATGAATAC_TRAJ9	TRUE	340	Tet+T	CD1615
3-3B6	B	TRBV7-2_CCAGCGGGGTCCGGGCGGGGGGGGGAGATA_TRBJ2-3	TRUE	346	Tet+T	CD1615
3-3B7	A	TRAV38-1_GTGCTCCTGGAA_TRAJ47	FALSE	222	Tet-T	CD1615
3-3B7	B	TRBV5-5_AGCTTTGGGACTAACCTTTTCACTGAGC_TRBJ2-1	TRUE	343	Tet-T	CD1615
3-3B8	A	TRAV14_DV4_ATGAGTCCCAACTT_TRAJ48	TRUE	346	Tet+T	CD1615
3-3B8	B	TRBV12-3_TTAGCAGTGGCCAGTACCCCGGGATACACAG_TRBJ2-3	TRUE	358	Tet+T	CD1615
3-3B9	A	TRAV9-2_AGTGATCTCACCA_TRAJ27	TRUE	340	Tet-T	CD1615
3-3B9	A	TRAV10_TGGTGCCGCTAATA_TRAJ39	FALSE	339	Tet-T	CD1615
3-3B9	B	TRBV2_AGCAGCAGATTTCCGGGACGGCCGGGACCCTAC_TRBJ2-7	TRUE	352	Tet-T	CD1615
3-3C1	A	TRAV10_TGAGCCCGAGGGGGGGGAGG_TRAJ45	FALSE	344	Tet-T	CD1615
3-3C1	B	TRBV18_AGCTCCCGAGGACAATCCAGTCCGCTTGAGCA_TRBJ2-7	TRUE	346	Tet-T	CD1615
3-3C11	A	TRAV13-1_TGCAGTTTAATGC_TRAJ27	FALSE	329	Tet-T	CD1615
3-3C11	B	TRBV10-1_AGCAGCCTCGGACAGGGAGAAGC_TRBJ1-1	TRUE	334	Tet-T	CD1615
3-3C12	A	TRAV35_TTCTGCTGGGGGAGTGG_TRAJ53	TRUE	334	Tet+T	CD1615
3-3C12	B	TRBV4-1_AGCCATGGGCAGGGCGGTGACGAG_TRBJ2-7	TRUE	340	Tet+T	CD1615
3-3C2	A	TRAV20_CTGGG(CAGG)GCGGA_TRAJ57	TRUE	328	Tet+T	CD1615
3-3C2	B	TRBV7-6_GCAGCAAAGGGGGTTGGATTCTTCCCCCCTAC_TRBJ2-7	TRUE	352	Tet+T	CD1615
3-3C3	A	TRAV14_DV4_GAGGGCCGAGCTGG_TRAJ38	TRUE	352	Tet-T	CD1615
3-3C3	A	TRAV8-3_GGGTGAAGGAGCTG_TRAJ17	TRUE	248	Tet-T	CD1615
3-3C3	B	TRBV9_AGCAGTGCAATGGGACAGATGAAC_TRBJ1-1	TRUE	343	Tet-T	CD1615
3-3C4	A	TRAV4_GGTGATGGGTCGGGGAACCA_TRAJ23	TRUE	340	Tet+T	CD1615
3-3C4	B	TRBV2_CAGCATCCTTCCGACAGGGGG(C)AATGA_TRBJ2-1	TRUE	343	Tet+T	CD1615
3-3C5	A	TRAV5_GAGAGGGGTGGTG_TRAJ4	TRUE	334	Tet-T	CD1615
3-3C5	B	TRBV10-1_CCAGCGCCTCCAACGCGAAC_TRBJ2-2	FALSE	326	Tet-T	CD1615
3-3C6	A	TRAV35_CTGGGGGGGGTTATA_TRAJ34	TRUE	334	Tet+T	CD1615
3-3C6	A	TRAV35_TGGGCTACCCTGCTGATACATCAGTGG_TRAJ53	FALSE	352	Tet+T	CD1615
3-3C6	B	TRBV5-8_GCAGCGGACAGGGGTATGCAACT_TRBJ1-4	TRUE	346	Tet+T	CD1615
3-3C9	A	TRAV8-1_AATGCGGGGAACAC_TRAJ34	TRUE	340	Tet-T	CD1615
3-3C9	B	TRBV6-2_CAGTTTCCTCGGGACAGGGCACTAT_TRBJ1-2	TRUE	343	Tet-T	CD1615
3-3D1	A	TRAV25_GCAGGCCGGGGT_TRAJ3	TRUE	337	Tet-T	CD1615
3-3D1	A	TRAV13-1_CAGCAGTGGGAGTGCCTAAC_TRAJ48	TRUE	346	Tet-T	CD1615
3-3D1	B	TRBV20-1_GTGCTAGGGGACCTGCTAGCGGGGAAGAATGA_TRBJ2-1	FALSE	334	Tet-T	CD1615
3-3D1	B	TRBV29-1_TTGAAAGGGCTAGCGGGAGTAGTGGACGGTACAA_TRBJ2-1	TRUE	358	Tet-T	CD1615
3-3D10	B	TRBV12-4_AGCAGACTGACCTTGGGCACA_TRBJ2-3	TRUE	343	Tet+T	CD1615
3-3D11	A	TRAV9-2_AGTGATAGAGG_TRAJ18	TRUE	343	Tet-T	CD1615
3-3D11	B	TRBV27_CAGCATGAGAGGGCAGTCTATATCGGTCGGTAATT_TRBJ1-6	TRUE	352	Tet-T	CD1615
3-3D12	A	TRAV35_TTCTGCTGGGGGAGTGG_TRAJ53	TRUE	334	Tet+T	CD1615
3-3D12	B	TRBV4-1_AGCCATGGGCAGGGCGGTGACGAG_TRBJ2-7	TRUE	340	Tet+T	CD1615
3-3D2	A	TRAV38-2_DV8_AGGAGGTGGGGTTCCG_TRAJ41	TRUE	346	Tet+T	CD1615
3-3D2	B	TRBV19_GCCAGCTCCCCCCTAGCGGGGGGTATAAATGA_TRBJ2-1	TRUE	343	Tet+T	CD1615
3-3D3	B	TRBV5-1_CTCGGATAGTGGATCCCCGGGG(GG)CTACA_TRBJ1-2	TRUE	343	Tet-T	CD1615
3-3D4	B	TRBV7-2_GCTTACGGACTAGCGGCGGGAATGA_TRBJ2-1	TRUE	346	Tet+T	CD1615
3-3D5	A	TRAV2_CTGTC(GA)ATATG_TRAJ47	TRUE	313	Tet-T	CD1615
3-3D5	B	TRBV4-1_CAAGATACGGTGCGCTCTG_TRBJ1-3	TRUE	346	Tet-T	CD1615
3-3D6	A	TRAV4_GTGACGACACA_TRAJ8	TRUE	334	Tet+T	CD1615
3-3D6	B	TRBV5-6_GCCTGAAAGAGGGGTATGG_TRBJ1-2	TRUE	337	Tet+T	CD1615
3-3D7	B	TRBV6-1_CCAGCTACGACACGGTCCGAATTTCAC_TRBJ1-6	TRUE	340	Tet-T	CD1615
3-3D8	A	TRAV4_GTGACGACACA_TRAJ8	TRUE	334	Tet+T	CD1615
3-3D8	B	TRBV5-6_GCTTG(G)GGAGGAGCTATG_TRBJ1-2	TRUE	337	Tet+T	CD1615
3-3D9	A	TRAV6_AGACACTAGGGCAG_TRAJ15	TRUE	337	Tet-T	CD1615
3-3D9	A	TRAV1-1_TGCGCCTATGGCCAAAACCA_TRAJ15	TRUE	334	Tet-T	CD1615
3-3D9	B	TRBV20-1_TGCAGCCCTCGGACTGATTACAA_TRBJ2-1	TRUE	343	Tet-T	CD1615
3-3E1	A	TRAV9-2_TGAGTATGGACCAG_TRAJ15	TRUE	340	Tet-T	CD1615
3-3E1	A	TRAV23_DV6_AAGCATCTAGGATA_TRAJ12	FALSE	340	Tet-T	CD1615
3-3E11	A	TRAV25_TGCAGCCCACCCACTCTA_TRAJ37	FALSE	338	Tet-T	CD1615
3-3E11	A	TRAV13-1_AGCAAAAAGCAA_TRAJ37	TRUE	334	Tet-T	CD1615
3-3E11	B	TRBV20-1_AGTGCCGCGTCTCCCTGGGGGGGGGCCTAC_TRBJ2-1	TRUE	355	Tet-T	CD1615
3-3E12	A	TRAV8-3_TGTGGAGGGGAA_TRAJ7	TRUE	334	Tet+T	CD1615
3-3E12	B	TRBV7-6_CTTAGGCGGGTTTGATTCA_TRBJ1-6	TRUE	343	Tet+T	CD1615
3-3E2	A	TRAV26-1_GTCAGTAAGATTTCT_TRAJ4	TRUE	337	Tet+T	CD1615
3-3E2	B	TRBV7-2_CTTAGTTGCCTGGGAGAC_TRBJ2-5	TRUE	340	Tet+T	CD1615
3-3E3	A	TRAV8-6_TGAGTCGGACCCCTAGC_TRAJ37	TRUE	346	Tet-T	CD1615
3-3E3	A	TRAV19_GAGTGTACCCTTTAT_TRAJ23	FALSE	334	Tet-T	CD1615
3-3E3	B	TRBV4-1_CAAGATAGGCTAGGGACTAGCGGGTCCTA_TRBJ2-7	TRUE	352	Tet-T	CD1615
3-3E4	A	TRAV38-2_DV8_TTATAAGGGGGGAATTC_TRAJ54	TRUE	349	Tet+T	CD1615
3-3E4	B	TRBV6-1_AGCAGCTACCCGGGGGGATGGTTGAAC_TRBJ1-1	TRUE	346	Tet+T	CD1615
3-3E5	A	TRAV2_GCCGC(GGA)CACGG_TRAJ5	TRUE	319	Tet-T	CD1615
3-3E5	B	TRBV2_GAGGCACGGCCGGGTGGCT_TRBJ1-2	TRUE	340	Tet-T	CD1615
3-3E6	A	TRAV1-2_TGTGACCAGTAGCA_TRAJ37	TRUE	331	Tet+T	CD1615
3-3E6	A	TRAV10_GTGAGGAAAGACAA_TRAJ24	FALSE	344	Tet+T	CD1615
3-3E6	B	TRBV12-4_CAGTTCGAGGCTGGGCTATG_TRBJ1-2	TRUE	340	Tet+T	CD1615
3-3E7	A	TRAV16_CTGTGTCCTCGGCAGT_TRAJ3	TRUE	200	Tet-T	CD1615
3-3E7	B	TRBV12-3_AGTTTGGGGGATTCA_TRBJ1-6	TRUE	337	Tet-T	CD1615
3-3E8	A	TRAV1-2_TGTGACCAGTAGCA_TRAJ37	TRUE	331	Tet+T	CD1615
3-3E8	A	TRAV10_GTGAGGAAAGACAA_TRAJ24	FALSE	344	Tet+T	CD1615
3-3E8	B	TRBV12-4_CAGTTCGAGGCTGGGCTATG_TRBJ1-2	TRUE	340	Tet+T	CD1615
3-3F10	A	TRAV38-2_DV8_TAGGACCTCCCGGTGGGGTAA_TRAJ49	TRUE	175	Tet+T	CD1615
3-3F10	B	TRBV27_AGTTTCAACGCAGGGGGCCCCGGTACTGA_TRBJ1-1	TRUE	315	Tet+T	CD1615
3-3F12	A	TRAV4_GGTGAAGCGGCTCGGGATG_TRAJ12	FALSE	344	Tet+T	CD1615
3-3F12	A	TRAV4_GGGTGGCTCTGG_TRAJ4	TRUE	334	Tet+T	CD1615
3-3F12	B	TRBV11-2_AGCAGTTTCACAGCCCAAG_TRBJ2-5	TRUE	340	Tet+T	CD1615
3-3F2	B	TRBV5-6_GCCTGAAAGAGGGGTATGG_TRBJ1-2	TRUE	337	Tet+T	CD1615
3-3F3	A	TRAV13-1_AAGTATCACCCGGAAAC_TRAJ8	TRUE	331	Tet-T	CD1615
3-3F3	A	TRAV1-2_GAGAGGGGCCTCTG_TRAJ28	TRUE	340	Tet-T	CD1615
3-3F3	B	TRBV20-1_CTAGACGGGCAGGGGGCTCCACTG_TRBJ1-1	TRUE	349	Tet-T	CD1615
3-3F4	A	TRAV19_TGAGGGGGGACAGGC_TRAJ15	TRUE	122	Tet+T	CD1615
3-3F4	B	TRBV4-1_GCAGCTGGCTAGCGGCATCCACAG_TRBJ2-3	TRUE	343	Tet+T	CD1615
3-3F5	A	TRAV14_DV4_TGTATCATAAGCT_TRAJ16	TRUE	316	Tet-T	CD1615
3-3F5	A	TRAV8-2_AGTGATCCCCCTGGT_TRAJ22	TRUE	346	Tet-T	CD1615
3-3F5	B	TRBV7-2_CTTAGTTAGGACAGATAATCA_TRBJ1-5	TRUE	346	Tet-T	CD1615
3-3F5	B	TRBV7-3_CCAGCCTTTTTAAAAGTATTTCGGACAGGGACTTTCGATGGAA_TRBJ1-3	FALSE	362	Tet-T	CD1615
3-3F6	A	TRAV19_TCTGATGGGAGG_TRAJ45	TRUE	343	Tet+T	CD1615
3-3F6	B	TRBV7-6_GCTTATTAGTCGGGGCCGGCGGGG_TRBJ2-2	TRUE	346	Tet+T	CD1615
3-3F7	A	TRAV10_TGAGCCCGCTATTTAATGGAGA_TRAJ46	TRUE	340	Tet-T	CD1615
3-3F7	B	TRBV2_CCAGCGTGAGGGATACTGGA_TRBJ1-3	TRUE	340	Tet-T	CD1615
3-3F8	A	TRAV35_TTCTGCTGGGGGAGTGG_TRAJ53	TRUE	334	Tet+T	CD1615
3-3F8	B	TRBV4-1_AGCCATGGGCAGGGCGGTGACGAG_TRBJ2-7	TRUE	340	Tet+T	CD1615
3-3F9	A	TRAV38-1_TTTCATGAATAGGATTT_TRAJ23	TRUE	352	Tet-T	CD1615
3-3F9	B	TRBV20-1_GTGCTATGGATGGATCGCAGGCTTCGAACA_TRBJ1-1	FALSE	356	Tet-T	CD1615
3-3G11	A	TRAV29_DV5_AAGCGAGACTGGT_TRAJ52	TRUE	346	Tet-T	CD1615
3-3G11	B	TRBV5-1_CAGCTCCAGGGGGACCTAC_TRBJ2-1	TRUE	340	Tet-T	CD1615
3-3G12	A	TRAV6_TGTGCCCACGACA_TRAJ18	TRUE	340	Tet+T	CD1615
3-3G12	A	TRAV8-3_TGTGGGTCGGTAACA_TRAJ31	FALSE	338	Tet+T	CD1615
3-3G12	B	TRBV19_CAGTACCCCTGTGGGGAGCTATAGCTCCT_TRBJ2-1	TRUE	349	Tet+T	CD1615
3-3G2	A	TRAV8-3_TGTGGAGGGAGGCT_TRAJ8	TRUE	337	Tet+T	CD1615
3-3G2	A	TRAV8-6_AGTGACACGATGG_TRAJ16	FALSE	339	Tet+T	CD1615
3-3G2	B	TRBV20-1_GTGCTAGTCCCGGGGGGGACTAT_TRBJ1-2	TRUE	346	Tet+T	CD1615
3-3G3	A	TRAV30_GGCACCCCTGTCTCAG_TRAJ40	TRUE	331	Tet-T	CD1615
3-3G3	B	TRBV5-1_AGCAGACTAGGTGGGGGGGCGACAGA_TRBJ2-3	TRUE	343	Tet-T	CD1615
3-3G4	A	TRAV4_CGTGGCCCCCGACT_TRAJ20	TRUE	325	Tet+T	CD1615
3-3G4	A	TRAV16_TGTGCATAACCCCGGCCCGGGGAAA_TRAJ47	FALSE	327	Tet+T	CD1615
3-3G4	B	TRBV4-2_GCCAAAGTGGGCAGCGGGAGGATTTTGAGC_TRBJ2-1	TRUE	346	Tet+T	CD1615
3-3G5	A	TRAV8-2_GTGAGCCTTGGTG_TRAJ32	TRUE	343	Tet-T	CD1615
3-3G5	A	TRAV6_GTGCTCCCTACA_TRAJ4	TRUE	325	Tet-T	CD1615
3-3G5	B	TRBV15_CAGAG(A)GGGGGTCGGGAGTTCTTACGA_TRBJ2-7	TRUE	346	Tet-T	CD1615
3-3G6	A	TRAV12-3_CAATGTTAGGACTCA_TRAJ41	FALSE	338	Tet+T	CD1615
3-3G6	A	TRAV2_GTGGATCATCAAGCT_TRAJ17	TRUE	322	Tet+T	CD1615
3-3G6	B	TRBV5-1_CTTGGCTGGGTGGGACACT_TRBJ1-1	TRUE	340	Tet+T	CD1615
3-3G8	A	TRAV1-2_TGTGACCAGTAGCA_TRAJ37	TRUE	331	Tet+T	CD1615
3-3G8	B	TRBV12-4_CAGTTCGAGGCTGGGCTATG_TRBJ1-2	TRUE	340	Tet+T	CD1615
3-3G9	A	TRAV13-1_AAGTAAGGTCAAA_TRAJ17	TRUE	343	Tet-T	CD1615
3-3G9	B	TRBV10-3_ATCAGAGGTAGCATGGAGAC_TRBJ2-5	TRUE	334	Tet-T	CD1615
3-3H1	A	TRAV13-1_GCAAGCCTGCCTAAC_TRAJ48	TRUE	343	Tet-T	CD1615
3-3H10	A	TRAV8-2_CCGTC(CCG)GTAAC_TRAJ49	TRUE	140	Tet+T	CD1615
3-3H10	B	TRBV7-6_GCTTAAGCGGGTCACAGATAGGAAACGAG_TRBJ2-7	TRUE	349	Tet+T	CD1615
3-3H2	A	TRAV8-1_CGTGATCCGCATC_TRAJ6	FALSE	344	Tet+T	CD1615
3-3H2	A	TRAV4_GTGACGACACA_TRAJ8	TRUE	334	Tet+T	CD1615
3-3H3	A	TRAV21_CTGTGGATAAC_TRAJ43	TRUE	328	Tet-T	CD1615
3-3H3	A	TRAV8-3_TGTGGGGGCCTCTG_TRAJ28	TRUE	346	Tet-T	CD1615
3-3H3	B	TRBV5-4_CTTGGAACTCACTCAAGA_TRBJ2-5	TRUE	340	Tet-T	CD1615
3-3H5	A	TRAV8-4_GAGTGGGGGTCCAGT_TRAJ49	FALSE	317	Tet-T	CD1615
3-3H5	A	TRAV26-1_CAGAGGGTATAAT_TRAJ39	TRUE	334	Tet-T	CD1615
3-3H5	B	TRBV6-2_AGCAGCCAGTGGACAATTAGCTATG_TRBJ1-2	TRUE	340	Tet-T	CD1615
3-3H6	A	TRAV12-1_TGGTGTCGAGGA_TRAJ42	FALSE	329	Tet+T	CD1615
3-3H6	A	TRAV19_GCTCTTCATACT_TRAJ9	TRUE	340	Tet+T	CD1615
3-3H6	B	TRBV27_AGCAGGCCGTTTTCGTCGGGGCCCAATC_TRBJ1-5	TRUE	346	Tet+T	CD1615
3-3H7	A	TRAV9-2_GTGCTCTGCGGGGTAC_TRAJ52	TRUE	337	Tet-T	CD1615
3-3H7	B	TRBV2_CAGCAAGGACTACG_TRBJ2-7	TRUE	331	Tet-T	CD1615
3-3H8	A	TRAV22_TTTCTCTAGGAGG_TRAJ42	FALSE	320	Tet+T	CD1615
3-3H8	A	TRAV26-1_CAGAGCCGCCTTTTTGGGAGG_TRAJ45	TRUE	343	Tet+T	CD1615
3-3H8	B	TRBV7-2_AGCTTTCGCGCGGGGGACCTCGGGACGCA_TRBJ2-3	TRUE	346	Tet+T	CD1615
3-3H9	A	TRAV29_DV5_CCCAAAACCGGATGAC_TRAJ43	TRUE	79	Tet-T	CD1615
3-3H9	A	TRAV12-1_GAACATGAAATGGAGGAGCAA_TRAJ33	TRUE	337	Tet-T	CD1615
3-3H9	B	TRBV4-2_CCAAGGCCAGACGGAGATCTCTG_TRBJ1-3	TRUE	349	Tet-T	CD1615
3-4A10	A	TRAV4_GGGTGGCTCTGG_TRAJ4	TRUE	334	Tet+T	CD1615
3-4A10	B	TRBV11-2_AGCAGTTTCACAGCCCAAG_TRBJ2-5	TRUE	322	Tet+T	CD1615
3-4A11	A	TRAV29_DV5_CAAGCTCTTACAAT_TRAJ43	TRUE	337	Tet-T	CD1615
3-4A11	B	TRBV11-2_GCAGCGGCCGGGGGCGAAGCTATG_TRBJ1-2	TRUE	343	Tet-T	CD1615
3-4A2	A	TRAV12-1_GGTGACTGGTGGGGAGGGA_TRAJ54	TRUE	334	Tet+T	CD1615
3-4A2	B	TRBV19_GTATACAAGGGCGAGTGTGGGGGAAGCCTGAA_TRBJ1-1	TRUE	349	Tet+T	CD1615
3-4A3	A	TRAV13-1_CAAGTCCGGACA_TRAJ5	TRUE	340	Tet-T	CD1615
3-4A3	B	TRBV20-1_AGAGATCCCAGGGGCGGAGTGGACGAG_TRBJ2-7	TRUE	352	Tet-T	CD1615
3-4A4	A	TRAV4_GGTGAAGCGGCTCGGGATG_TRAJ12	FALSE	344	Tet+T	CD1615
3-4A4	A	TRAV4_GGGTGGCTCTGG_TRAJ4	TRUE	334	Tet+T	CD1615
3-4A4	B	TRBV11-2_AGCAGTTTCACAGCCCAAG_TRBJ2-5	TRUE	340	Tet+T	CD1615
3-4A5	A	TRAV8-4_GAGTGCCACCTGGGGTTCAG_TRAJ11	TRUE	335	Tet-T	CD1615
3-4A5	A	TRAV8-2_GAGTGCCACCTGGGGTTCAG_TRAJ11	TRUE	272	Tet-T	CD1615
3-4A5	B	TRBV7-2_AGCTTCCAAGCGGGGGGTAGCAC_TRBJ2-3	TRUE	349	Tet-T	CD1615
3-4A6	A	TRAV14_DV4_CAATGTTGGGAAACAC_TRAJ49	TRUE	343	Tet+T	CD1615
3-4A6	B	TRBV4-2_CCAAGGCCAACTAGCGGGAGTCCACGAG_TRBJ2-7	TRUE	346	Tet+T	CD1615
3-4A7	A	TRAV39_GGACATCGGTGG_TRAJ32	TRUE	337	Tet-T	CD1615
3-4A7	B	TRBV19_AGTATCGCGCGTTACAA_TRBJ2-1	TRUE	337	Tet-T	CD1615
3-4A9	B	TRBV9_CGTAGAGGCTAGCAC_TRBJ2-3	TRUE	340	Tet-T	CD1615
3-4B1	A	TRAV9-2_GAGTGTAAACAGA_TRAJ18	TRUE	346	Tet-T	CD1615
3-4B1	B	TRBV5-1_AGCTT(GG)GACAGGTGATCAACGAG_TRBJ2-7	TRUE	340	Tet-T	CD1615
3-4B10	A	TRAV4_GTGACGACACA_TRAJ8	TRUE	334	Tet+T	CD1615
3-4B10	B	TRBV5-6_GCCTGAAAGAGGGGTATGG_TRBJ1-2	TRUE	337	Tet+T	CD1615
3-4B11	A	TRAV38-2_DV8_CTTATTCCTTCTCTA_TRAJ37	TRUE	346	Tet-T	CD1615
3-4B11	B	TRBV7-9_GCAGCCCCGACAGAAGCTCCT_TRBJ2-7	TRUE	343	Tet-T	CD1615
3-4B12	A	TRAV8-6_TGTGACTCCCAGGGGAATAC_TRAJ44	FALSE	351	Tet+T	CD1615
3-4B12	A	TRAV29_DV5_AATCGATAATG_TRAJ38	TRUE	343	Tet+T	CD1615
3-4B12	B	TRBV19_AGTATCGCGGCAGGGCCCGAGC_TRBJ2-7	TRUE	337	Tet+T	CD1615
3-4B2	A	TRAV1-2_TGTGACCAGTAGCA_TRAJ37	TRUE	331	Tet+T	CD1615
3-4B2	A	TRAV10_GTGAGGAAAGACAA_TRAJ24	FALSE	344	Tet+T	CD1615
3-4B2	B	TRBV12-4_CAGTTCGAGGCTGGGCTATG_TRBJ1-2	TRUE	340	Tet+T	CD1615
3-4B3	A	TRAV8-2_TGAGTCTCCTTACCT_TRAJ40	TRUE	346	Tet-T	CD1615
3-4B3	A	TRAV21_CTGTGCTTTTATGGT_TRAJ32	FALSE	341	Tet-T	CD1615
3-4B3	B	TRBV18_CTCACTTAGCCGGGACAGTGCTGTAGATA_TRBJ2-3	TRUE	349	Tet-T	CD1615
3-4B4	A	TRAV5_CAGAGGCGGGC_TRAJ5	TRUE	328	Tet+T	CD1615
3-4B4	B	TRBV5-1_AGCTT(GG)GACAGCCTAGCAC_TRBJ2-3	TRUE	343	Tet+T	CD1615
3-4B5	A	TRAV9-2_GTGCTCTGATCACGATTCA_TRAJ54	TRUE	340	Tet-T	CD1615
3-4B5	A	TRAV19_TGAGTCTACCG_TRAJ61	FALSE	344	Tet-T	CD1615
3-4B5	B	TRBV30_AGTGTGTTGGGTGTAGAGA_TRBJ2-5	TRUE	337	Tet-T	CD1615
3-4B6	A	TRAV13-1_CAAGTGGGGAA_TRAJ35	FALSE	329	Tet+T	CD1615
3-4B6	A	TRAV4_GGGTGCCGATAA_TRAJ26	TRUE	334	Tet+T	CD1615
3-4B6	B	TRBV7-2_GCAGCCCCTTGGGGGGGGGGCAGGGAGATA_TRBJ2-3	TRUE	349	Tet+T	CD1615
3-4B7	A	TRAV2_GCTGTCCTGGAAGGTGG_TRAJ4	TRUE	319	Tet-T	CD1615
3-4B7	B	TRBV29-1_AGCGTCTCCGGGACAGGGGGCGTAAACTA_TRBJ1-2	TRUE	349	Tet-T	CD1615
3-4B8	A	TRAV10_GTGAGGAAAGACAA_TRAJ24	FALSE	109	Tet+T	CD1615
3-4B8	A	TRAV1-2_TGTGACCAGTAGCA_TRAJ37	TRUE	302	Tet+T	CD1615
3-4B8	B	TRBV12-4_CAGTTCGAGGCTGGGCTATG_TRBJ1-2	TRUE	340	Tet+T	CD1615
3-4B9	A	TRAV19_GAGGCAGGCACTGG_TRAJ36	TRUE	349	Tet-T	CD1615
3-4B9	B	TRBV12-4_CAGTTGGGGACAGGGGGCGGACGAG_TRBJ2-7	TRUE	343	Tet-T	CD1615
3-4C10	A	TRAV26-2_GAGACAGTTTGTTAAGTGGAGAT_TRAJ30	TRUE	165	Tet+T	CD1615
3-4C10	B	TRBV7-2_CCGTAAGGGCCCTAGCGGG(AG)AGACC_TRBJ2-5	TRUE	346	Tet+T	CD1615
3-4C11	B	TRBV3-1_AGCAGACCTACAGGGGCCCCCCGGGGCGAGC_TRBJ2-7	TRUE	343	Tet-T	CD1615
3-4C12	A	TRAV14_DV4_ATGAGTCCCAACTT_TRAJ48	TRUE	346	Tet+T	CD1615
3-4C12	B	TRBV12-3_TTAGCAGTGGCCAGTACCCCGGGATACACAG_TRBJ2-3	TRUE	358	Tet+T	CD1615
3-4C2	A	TRAV8-2_GTGAGCCGTCCCGGT_TRAJ49	TRUE	337	Tet+T	CD1615
3-4C2	B	TRBV7-6_GCTTAAGCGGGTCACAGATAGGAAACGAG_TRBJ2-7	TRUE	349	Tet+T	CD1615
3-4C3	A	TRAV29_DV5_AGCAATCCTCTATAAT_TRAJ39	TRUE	340	Tet-T	CD1615
3-4C3	B	TRBV9_GCAGCTCCGGGACATCCATCTATG_TRBJ1-2	TRUE	340	Tet-T	CD1615
3-4C4	A	TRAV4_GTGACGACACA_TRAJ8	TRUE	334	Tet+T	CD1615
3-4C4	B	TRBV5-6_GCCTGAAAGAGGGGTATGG_TRBJ1-2	TRUE	337	Tet+T	CD1615
3-4C5	A	TRAV13-2_GAGAAAGCCCAAAC_TRAJ36	TRUE	340	Tet-T	CD1615
3-4C5	A	TRAV5_CTTCTCTTTTCTG_TRAJ22	FALSE	260	Tet-T	CD1615
3-4C5	B	TRBV25-1_AGTGATTCCGGACAGGGGGGGGATGGC_TRBJ1-2	TRUE	343	Tet-T	CD1615
3-4C6	A	TRAV4_GTGACGACACA_TRAJ8	TRUE	334	Tet+T	CD1615
3-4C6	B	TRBV5-6_GCTTG(G)GGAGGAGCTATG_TRBJ1-2	TRUE	337	Tet+T	CD1615
3-4C7	A	TRAV17_GCTACCCCACGAGGTTA_TRAJ13	TRUE	331	Tet-T	CD1615
3-4C7	B	TRBV4-1_AGCCATCCGAGGGCGGGAGGCACCG_TRBJ2-2	TRUE	346	Tet-T	CD1615
3-4C8	A	TRAV1-2_TGTGACCAGTAGCA_TRAJ37	TRUE	331	Tet+T	CD1615
3-4C8	A	TRAV10_GTGAGGAAAGACAA_TRAJ24	FALSE	208	Tet+T	CD1615
3-4C8	B	TRBV12-4_CAGTTCGAGGCTGGGCTATG_TRBJ1-2	TRUE	340	Tet+T	CD1615
3-4C9	A	TRAV16_CTGTGTCCTGGGGGGCTT_TRAJ8	TRUE	322	Tet-T	CD1615
3-4C9	B	TRBV12-3_AGTTTGGGGTCAGGGAACTA_TRBJ1-2	TRUE	343	Tet-T	CD1615
3-4D1	A	TRAV13-2_AGAATCGAGGAGGAG_TRAJ6	TRUE	340	Tet-T	CD1615
3-4D1	A	TRAV4_TGGGTATTCTG_TRAJ4	FALSE	330	Tet-T	CD1615
3-4D10	B	TRBV20-1_CTAGTCTGTTCACGGACTAT_TRBJ1-2	TRUE	114	Tet+T	CD1615
3-4D11	A	TRAV29_DV5_AGCAAAAAGGGGAGG_TRAJ45	TRUE	340	Tet-T	CD1615
3-4D11	B	TRBV12-3_AGTTTGATGGAGGGGCGGGAAGC_TRBJ1-1	TRUE	340	Tet-T	CD1615
3-4D12	A	TRAV1-2_TGTGACCAGTAGCA_TRAJ37	TRUE	331	Tet+T	CD1615
3-4D12	A	TRAV10_GTGAGGAAAGACAA_TRAJ24	FALSE	341	Tet+T	CD1615
3-4D12	B	TRBV12-4_CAGTTCGAGGCTGGGCTATG_TRBJ1-2	TRUE	340	Tet+T	CD1615
3-4D2	A	TRAV4_GGGTGGCTCTGG_TRAJ4	TRUE	334	Tet+T	CD1615
3-4D2	B	TRBV11-2_AGCAGTTTCACAGCCCAAG_TRBJ2-5	TRUE	340	Tet+T	CD1615
3-4D3	A	TRAV13-2_AGAGAGCCTGGGGAAGCT_TRAJ52	TRUE	328	Tet-T	CD1615
3-4D3	B	TRBV7-6_AGCTTGACAGGGACGAACA_TRBJ1-1	TRUE	343	Tet-T	CD1615
3-4D4	A	TRAV9-2_GTGCTTCCTTCTCAG_TRAJ57	FALSE	338	Tet+T	CD1615
3-4D4	A	TRAV35_CTGGGGCCTCAA_TRAJ41	TRUE	334	Tet+T	CD1615
3-4D4	B	TRBV12-4_AGCAGACTGACCTTGGGCACA_TRBJ2-3	TRUE	343	Tet+T	CD1615
3-4D5	A	TRAV20_GCAGGACCTTCTGAGGTCTAG_TRAJ37	TRUE	343	Tet-T	CD1615
3-4D5	A	TRAV12-2_CGTGAGGGGTACTG_TRAJ56	TRUE	337	Tet-T	CD1615
3-4D5	B	TRBV6-6_TTACTTGGCGGGGGTTCTTGGCAAT_TRBJ1-5	TRUE	349	Tet-T	CD1615
3-4D6	A	TRAV38-1_CTTTCCCCGATACT_TRAJ56	TRUE	346	Tet+T	CD1615
3-4D6	B	TRBV5-1_CAGCTGGCTCGGGACGGCCCTCGACGAG_TRBJ2-7	TRUE	343	Tet+T	CD1615
3-4D7	A	TRAV12-3_GAGCGGGTACAACT_TRAJ33	TRUE	331	Tet-T	CD1615
3-4D7	A	TRAV10_GTTTGAGCAATG_TRAJ31	TRUE	325	Tet-T	CD1615
3-4D7	B	TRBV3-1_CAGCCTGACAGGCTACG_TRBJ2-7	TRUE	334	Tet-T	CD1615
3-4D8	A	TRAV26-1_GTCAGTAAGATTTCT_TRAJ4	TRUE	337	Tet+T	CD1615
3-4D8	B	TRBV7-2_CTTAGTTGCCTGGGAGAC_TRBJ2-5	TRUE	340	Tet+T	CD1615
3-4D9	A	TRAV12-2_CCGTGGGATCTCAGGG_TRAJ23	TRUE	331	Tet-T	CD1615
3-4D9	B	TRBV5-1_AGCTTTGGCCAGGGGGCCGGCGAGC_TRBJ2-7	FALSE	341	Tet-T	CD1615
3-4E1	A	TRAV1-2_TGCTGAAGGAGGGAG_TRAJ10	FALSE	329	Tet-T	CD1615
3-4E1	B	TRBV12-3_AGTTTCCTAGCGGGGGATTCCTA_TRBJ2-7	TRUE	346	Tet-T	CD1615
3-4E10	A	TRAV4_GTGACGACACA_TRAJ8	TRUE	334	Tet+T	CD1615
3-4E10	B	TRBV5-6_GCTTG(G)GGAGGAGCTATG_TRBJ1-2	TRUE	337	Tet+T	CD1615
3-4E11	A	TRAV24_GCCTC(TA)ATGCT_TRAJ38	TRUE	285	Tet-T	CD1615
3-4E11	B	TRBV5-1_CTTGGCCGTCCCCGTAGAGA_TRBJ2-5	TRUE	340	Tet-T	CD1615
3-4E12	A	TRAV14_DV4_TGAGC(GA)AACCA_TRAJ58	TRUE	343	Tet+T	CD1615
3-4E12	B	TRBV5-1_AGCTTCGGACCCAGCCGAGAGGATAC_TRBJ2-3	TRUE	343	Tet+T	CD1615
3-4E2	A	TRAV26-1_ATCGTTCAAA_TRAJ36	TRUE	328	Tet+T	CD1615
3-4E2	B	TRBV7-2_AGCTTTCGTTTCACAG_TRBJ2-3	TRUE	340	Tet+T	CD1615
3-4E3	A	TRAV41_TGTGCAACCCGGGGAGGGGGAG_TRAJ54	TRUE	324	Tet-T	CD1615
3-4E3	B	TRBV18_GCTCAGAAAGGGGTGAGAC_TRBJ2-5	TRUE	337	Tet-T	CD1615
3-4E4	A	TRAV26-1_CATCGCCCCTAAC_TRAJ20	TRUE	145	Tet+T	CD1615
3-4E4	B	TRBV20-1_GTGCTAGTAAGCAGCGGGAAAATGA_TRBJ2-1	TRUE	346	Tet+T	CD1615
3-4E4	B	TRBV20-1_CTAGTAAGCAGCGGGAAAATGA_TRBJ2-1	TRUE	175	Tet+T	CD1615
3-4E5	A	TRAV29_DV5_AAGCGCGTGGCCTGGG_TRAJ36	TRUE	340	Tet-T	CD1615
3-4E5	B	TRBV30_AGTGTAGGAGCGGGGGGGAGCTCCT_TRBJ2-1	TRUE	349	Tet-T	CD1615
3-4E6	A	TRAV13-1_CAAGTGGGGAA_TRAJ35	FALSE	329	Tet+T	CD1615
3-4E6	A	TRAV4_GGGTGCCGATAA_TRAJ26	FALSE	332	Tet+T	CD1615
3-4E6	B	TRBV7-2_GCAGCCCCTTGGGGGGGGGGCAGGGAGATA_TRBJ2-3	TRUE	349	Tet+T	CD1615
3-4E7	A	TRAV21_TGTGATCAGGCTC_TRAJ37	FALSE	341	Tet-T	CD1615
3-4E7	A	TRAV8-4_GAGTGTGACTGG_TRAJ56	TRUE	343	Tet-T	CD1615
3-4E7	B	TRBV2_GCAGTCTACAGGGAAATGGC_TRBJ1-2	TRUE	337	Tet-T	CD1615
3-4E8	A	TRAV38-2_DV8_GAGCGGGATGGTATCT_TRAJ48	TRUE	358	Tet+T	CD1615
3-4E8	B	TRBV7-2_GCTTATGGGGGGGGGGTCGTGCCTAC_TRBJ2-7	TRUE	349	Tet+T	CD1615
3-4E8	B	TRBV7-2_GCTTATGGGGGGGGGTCGTGCCTAC_TRBJ2-7	FALSE	348	Tet+T	CD1615
3-4E9	A	TRAV1-1_GCTGTGGCTGGA_TRAJ9	TRUE	325	Tet-T	CD1615
3-4E9	A	TRAV14_DV4_CAATGAGCTGGAT_TRAJ33	FALSE	342	Tet-T	CD1615
3-4E9	B	TRBV15_CCAGCGTCACCTCCCTACAGGGGAGGACCTTCTATG_TRBJ1-2	TRUE	352	Tet-T	CD1615
3-4F10	A	TRAV35_CTGGGGGGGGTTATA_TRAJ34	TRUE	334	Tet+T	CD1615
3-4F10	B	TRBV3-1_GCCAATAAGACAGGCCGAGGGACCC_TRBJ2-5	FALSE	341	Tet+T	CD1615
3-4F10	B	TRBV5-8_GCAGCGGACAGGGGTATGCAACT_TRBJ1-4	TRUE	346	Tet+T	CD1615
3-4F11	A	TRAV17_CGGACTATAAC_TRAJ43	TRUE	328	Tet-T	CD1615
3-4F11	B	TRBV9_GCGTA(G)GGGGGGCCCAGGGAGAGA_TRBJ2-5	TRUE	200	Tet-T	CD1615
3-4F12	A	TRAV17_GGACGAGGGAGGC_TRAJ18	TRUE	340	Tet+T	CD1615
3-4F12	A	TRAV9-2_GTGCTCCCTAATCAGGGGTGGGA_TRAJ28	FALSE	339	Tet+T	CD1615
3-4F12	B	TRBV6-1_TGAAGGAGGAGCGTGGGACAGGGCGAATGAAG_TRBJ1-1	TRUE	349	Tet+T	CD1615
3-4F2	A	TRAV8-3_GGTGCGGAATA_TRAJ31	FALSE	341	Tet+T	CD1615
3-4F2	B	TRBV11-2_GCAGCCCCTCCGTGGGCTACA_TRBJ2-1	TRUE	343	Tet+T	CD1615
3-4F4	A	TRAV1-2_TGTGACCAGTAGCA_TRAJ37	TRUE	331	Tet+T	CD1615
3-4F4	B	TRBV12-4_CAGTTCGAGGCTGGGCTATG_TRBJ1-2	TRUE	340	Tet+T	CD1615
3-4F5	B	TRBV14_CCAAGCCGATAC_TRBJ2-3	TRUE	334	Tet-T	CD1615
3-4F5	B	TRBV5-1_GCCAGTCCGGGACAGGCATCCTA_TRBJ2-7	TRUE	337	Tet-T	CD1615
3-4F6	A	TRAV5_GAGAGCCGACCCGAC_TRAJ34	TRUE	328	Tet+T	CD1615
3-4F6	B	TRBV5-1_AGCTTTGGACAACCTAGCAC_TRBJ2-3	TRUE	343	Tet+T	CD1615
3-4F7	A	TRAV38-1_ATGAA(TCA)GGGCG_TRAJ57	TRUE	346	Tet-T	CD1615
3-4F7	B	TRBV10-3_TCAGTTCTCCTGGA_TRBJ1-3	TRUE	334	Tet-T	CD1615
3-4F8	A	TRAV9-2_GTGCTTCCTTCTCAG_TRAJ57	FALSE	336	Tet+T	CD1615
3-4F8	A	TRAV35_CTGGGGCCTCAA_TRAJ41	TRUE	113	Tet+T	CD1615
3-4F8	B	TRBV12-4_AGCAGACTGACCTTGGGCACA_TRBJ2-3	TRUE	343	Tet+T	CD1615
3-4F9	A	TRAV2_GAGGATCCCAACC_TRAJ36	TRUE	310	Tet-T	CD1615
3-4G1	A	TRAV4_TGTCATGAAC_TRAJ8	TRUE	337	Tet-T	CD1615
3-4G1	B	TRBV11-2_CTTAGTGGACT(A)CCAAG_TRBJ2-5	TRUE	293	Tet-T	CD1615
3-4G11	A	TRAV8-4_GAGTGGGCCATACAAT_TRAJ43	TRUE	343	Tet-T	CD1615
3-4G11	B	TRBV20-1_GTGCTCCGGGACTAGCACGGGCCCACATTGAGC_TRBJ2-1	TRUE	352	Tet-T	CD1615
3-4G3	A	TRAV3_GAGACCCCGGAGG_TRAJ9	TRUE	340	Tet-T	CD1615
3-4G3	B	TRBV27_AGCAGAACGAGGGGGTCCGAAAGCAA_TRBJ1-5	TRUE	346	Tet-T	CD1615
3-4G4	A	TRAV3_TGCTGCCTATAAT_TRAJ39	TRUE	333	Tet+T	CD1615
3-4G4	B	TRBV5-1_CTTGGTGAGCGGGGGGGCGTACCAA_TRBJ2-5	TRUE	349	Tet+T	CD1615
3-4G6	A	TRAV4_GTGACGACACA_TRAJ8	TRUE	334	Tet+T	CD1615
3-4G6	B	TRBV5-6_GCTTG(G)GGAGGAGCTATG_TRBJ1-2	TRUE	337	Tet+T	CD1615
3-4G7	B	TRBV18_CCACCCCTAGCGGGAGCGAATACG_TRBJ2-3	TRUE	346	Tet-T	CD1615
3-4G8	A	TRAV26-1_GTCAGTAAGATTTCT_TRAJ4	TRUE	337	Tet+T	CD1615
3-4G8	B	TRBV7-2_CTTAGTTGCCTGGGAGAC_TRBJ2-5	TRUE	340	Tet+T	CD1615
3-4G9	A	TRAV8-3_TGTGGGTTCCGAC_TRAJ18	TRUE	349	Tet-T	CD1615
3-4G9	B	TRBV5-6_AGCTTTAGCGTAACCGG_TRBJ2-2	TRUE	337	Tet-T	CD1615
3-4H1	A	TRAV13-1_AAGTATATTTCAG_TRAJ54	TRUE	340	Tet-T	CD1615
3-4H10	B	TRBV7-2_GCTTAAGGGTATTAGGCAATG_TRBJ2-1	TRUE	334	Tet+T	CD1615
3-4H2	A	TRAV38-2_DV8_AGGAGGTGGGGTTCCG_TRAJ41	TRUE	346	Tet+T	CD1615
3-4H3	A	TRAV3_GAGACTCGGGATCTGG_TRAJ4	TRUE	349	Tet-T	CD1615
3-4H3	A	TRAV2_TGTGCCCCGTAGACAGGC_TRAJ15	FALSE	315	Tet-T	CD1615
3-4H3	B	TRBV11-3_CTTAGGGGACGGGGGGACCGGGGC_TRBJ2-6	TRUE	352	Tet-T	CD1615
3-4H6	A	TRAV5_CAGAGCCGGGC_TRAJ5	TRUE	328	Tet+T	CD1615
3-4H6	A	TRAV13-2_TGCAGGGCGCAGG_TRAJ3	TRUE	331	Tet+T	CD1615
3-4H6	B	TRBV5-1_TTTGGGTCAGCCCAGCAC_TRBJ2-3	TRUE	343	Tet+T	CD1615
3-4H7	A	TRAV12-2_GTGCCTCCAGGGGTGG_TRAJ4	TRUE	331	Tet-T	CD1615
3-4H7	B	TRBV4-2_AGCCAGGCCAAGTTGACTGGG_TRBJ2-6	TRUE	346	Tet-T	CD1615
3-4H8	A	TRAV26-2_GAGACGACCGG_TRAJ49	FALSE	216	Tet+T	CD1615
3-4H8	A	TRAV19_TCTGATGGGAGG_TRAJ45	TRUE	343	Tet+T	CD1615
3-4H8	B	TRBV7-6_GCTTATTAGTCGGGGCCGGCGGGG_TRBJ2-2	TRUE	346	Tet+T	CD1615
3-4H9	A	TRAV8-3_GGCTTCGCCGACT_TRAJ20	FALSE	335	Tet-T	CD1615
3-4H9	A	TRAV8-6_GTGAGGGGTGG_TRAJ4	TRUE	337	Tet-T	CD1615
4-1A10	A	TRAV3_TGTGACGATTAACG_TRAJ20	TRUE	337	Tet+T	CD1982
4-1A10	B	TRBV4-3_GCCAAAATCCCCCCGCGGGACAGGGGTCAGAT_TRBJ2-3	TRUE	352	Tet+T	CD1982
4-1A11	A	TRAV27_CAGGATCCGGCTGGGGGGGAGGC_TRAJ18	TRUE	346	Tet-T	CD1982
4-1A12	A	TRAV12-1_TGGTGGGGGGCTACAG_TRAJ3	TRUE	334	Tet+T	CD1982
4-1A12	A	TRAV1-1_CGCTGCCTACAGGG_TRAJ23	FALSE	324	Tet+T	CD1982
4-1A12	B	TRBV20-1_GCTAGTAAGACCCTAGATCTCCTATCCGAGC_TRBJ2-7	TRUE	352	Tet+T	CD1982
4-1A3	A	TRAV12-1_TGAACGCTAAC_TRAJ48	TRUE	334	Tet-T	CD1982
4-1A3	A	TRAV8-2_AGTGATCCAGGAA_TRAJ42	TRUE	334	Tet-T	CD1982
4-1A4	A	TRAV2_TGTGGCGTCGGATAAC_TRAJ23	TRUE	295	Tet+T	CD1982
4-1A4	B	TRBV7-3_GCAGCCAAGGACAGGACACT_TRBJ1-1	TRUE	340	Tet+T	CD1982
4-1A5	A	TRAV38-2_DV8_ATAGGCCTGTCCTTTACAA_TRAJ21	TRUE	349	Tet-T	CD1982
4-1A5	A	TRAV26-2_GAGAGTCATACCCTTCAG_TRAJ45	FALSE	231	Tet-T	CD1982
4-1A7	A	TRAV8-3_TGTGGGGCCTTCTG_TRAJ13	TRUE	343	Tet-T	CD1982
4-1A7	A	TRAV29_DV5_AAGCGAAGGGCGGATA_TRAJ33	FALSE	342	Tet-T	CD1982
4-1A7	B	TRBV5-1_CTTGGACCAGCGGGAGGGATACACC_TRBJ2-2	TRUE	349	Tet-T	CD1982
4-1A8	A	TRAV3_TGTGATGACATACACA_TRAJ29	TRUE	334	Tet+T	CD1982
4-1A8	B	TRBV4-2_CAAGATCTAATAGCTGGCAAAA_TRBJ2-4	TRUE	346	Tet+T	CD1982
4-1A9	A	TRAV16_TCTAACAGCGCCGGGCTC_TRAJ37	TRUE	337	Tet-T	CD1982
4-1A9	A	TRAV21_GTGCTGTAAAACAC_TRAJ49	FALSE	327	Tet-T	CD1982
4-1B4	A	TRAV9-2_AGTGATTGGCGGACA_TRAJ5	FALSE	345	Tet+T	CD1982
4-1B4	A	TRAV38-2_DV8_ATAGGGAAAACCTCAACAA_TRAJ43	TRUE	343	Tet+T	CD1982
4-1B4	B	TRBV5-6_CGTGGTGACAGTCTACG_TRBJ2-7	TRUE	337	Tet+T	CD1982
4-1B4	B	TRBV21-1_CAAAGGCAGTCCGACAGGGGGAGGGCGAGCAA_TRBJ1-5	FALSE	360	Tet+T	CD1982
4-1B5	A	TRAV8-1_GCCGTCATCACTGGT_TRAJ22	TRUE	340	Tet-T	CD1982
4-1B5	B	TRBV5-6_GCTTGTGGGGAAGGGAGAACA_TRBJ1-1	TRUE	343	Tet-T	CD1982
4-1B7	A	TRAV8-3_TGTGGCCACTTCAG_TRAJ11	TRUE	340	Tet-T	CD1982
4-1B7	B	TRBV12-3_GCAGTCCCCGACTAGCGGGAGGGCCAGAT_TRBJ2-3	TRUE	349	Tet-T	CD1982
4-1B8	B	TRBV7-3_CCAGCTCCCAAGGCCAGGACACT_TRBJ1-1	TRUE	340	Tet+T	CD1982
4-1B9	A	TRAV9-2_GCTCT(GA)ATAGT_TRAJ53	TRUE	340	Tet-T	CD1982
4-1B9	A	TRAV29_DV5_TGTGCTCCCCGGCCCTTGAATA_TRAJ53	TRUE	349	Tet-T	CD1982
4-1B9	B	TRBV20-1_AGTGCCCCTCTAATAGGTGGCGGGAGGGCCGTAATCGCTGGG_TRBJ2-6	TRUE	250	Tet-T	CD1982
4-1C10	A	TRAV12-3_TGAGC(G)ACTAT_TRAJ7	TRUE	316	Tet+T	CD1982
4-1C10	A	TRAV4_CTCGTTTGTCTGGGTCTAA_TRAJ20	FALSE	333	Tet+T	CD1982
4-1C10	B	TRBV5-1_GCTTGAATGGTGCGAAC_TRBJ2-2	TRUE	343	Tet+T	CD1982
4-1C5	A	TRAV36_DV7_TGCTGTGCCCCCTTTCTCTA_TRAJ37	TRUE	340	Tet-T	CD1982
4-1C5	B	TRBV20-1_AGAGATAGGATGCGCTCCT_TRBJ2-1	TRUE	352	Tet-T	CD1982
4-1C7	A	TRAV6_GTGCTCTCCTTCCTCTGG_TRAJ4	FALSE	339	Tet-T	CD1982
4-1C7	A	TRAV2_TGCTG(TG)AATTC_TRAJ11	TRUE	316	Tet-T	CD1982
4-1C7	B	TRBV20-1_GTGCTGGCACCGGGACTAGCGGCTACA_TRBJ2-1	TRUE	352	Tet-T	CD1982
4-1C9	A	TRAV35_GGCAGCTCTTTACCGGGA_TRAJ10	FALSE	341	Tet-T	CD1982
4-1C9	A	TRDV1_TCTTGAGTACTC_TRAJ28	TRUE	116	Tet-T	CD1982
4-1E5	A	TRAV12-3_TGAGCCTGGAC_TRAJ5	TRUE	337	Tet-T	CD1982
4-2A10	A	TRAV29_DV5_CAAGCCCCAGGGAGGGC_TRAJ57	TRUE	343	Tet+T	CD1982
4-2A10	B	TRBV20-1_GCTAGCGCGGCCCAGGGATGGCCCC_TRBJ1-5	TRUE	346	Tet+T	CD1982
4-2A11	A	TRAV8-4_TGTGACTCACACGG_TRAJ10	TRUE	343	Tet-T	CD1982
4-2A12	A	TRAV4_GTGGGGAATT_TRAJ42	TRUE	337	Tet+T	CD1982
4-2A12	B	TRBV13_CAGCTATATTCTGGGGGCTTCCTA_TRBJ2-7	TRUE	343	Tet+T	CD1982
4-2A4	A	TRAV19_TGAGGGGTATAAT_TRAJ39	TRUE	349	Tet+T	CD1982
4-2A4	B	TRBV7-8_TTAGCGAACAGGGGACATCCCTAC_TRBJ2-7	TRUE	349	Tet+T	CD1982
4-2A5	A	TRAV12-3_GAGCGCCCAAAACA_TRAJ10	TRUE	328	Tet-T	CD1982
4-2A5	B	TRBV28_AGCAGCCTAGCGGGAGTTGGAGATA_TRBJ2-3	TRUE	340	Tet-T	CD1982
4-2A6	B	TRBV2_TGAAGTGGGGGGTGAGC_TRBJ2-1	TRUE	337	Tet+T	CD1982
4-2A9	A	TRAV21_TGTGAATAGAGGA_TRAJ42	TRUE	337	Tet-T	CD1982
4-2A9	B	TRBV23-1_CAGCATGGGGCTCACAG_TRBJ2-3	TRUE	337	Tet-T	CD1982
4-2A9	B	TRBV12-5_GGTTTCCTGAGAGGGGACAGGAGCTACG_TRBJ2-7	TRUE	349	Tet-T	CD1982
4-2B10	A	TRAV21_GTGCTTGACAGGGTCAGG_TRAJ45	FALSE	342	Tet+T	CD1982
4-2B10	A	TRAV26-1_AGTCGAGAGGTGGTCTGG_TRAJ28	TRUE	346	Tet+T	CD1982
4-2B10	B	TRBV3-2_GTGCCGAGGTGAGAGACGTCTATGCGGGTACAA_TRBJ2-1	FALSE	345	Tet+T	CD1982
4-2B10	B	TRBV6-2_AGCAGACCACTAGCGGGTGCCTTATACGA_TRBJ2-7	TRUE	343	Tet+T	CD1982
4-2B2	A	TRAV19_TGAGGGGTATAAT_TRAJ39	TRUE	349	Tet+T	CD1982
4-2B3	A	TRAV35_GGCAGGGAGTCGGGGGAAG_TRAJ42	TRUE	340	Tet-T	CD1982
4-2B3	B	TRBV5-1_AGCAGGCAGGCGGACACC_TRBJ2-2	TRUE	337	Tet-T	CD1982
4-2B5	A	TRAV41_TGCTGGCCAGAAAA_TRAJ50	TRUE	317	Tet-T	CD1982
4-2B5	B	TRBV2_AGCAGCGGGACAGGG(G)AAAAA_TRBJ1-4	TRUE	337	Tet-T	CD1982
4-2B6	A	TRAV12-1_TGAACGGGATG_TRAJ12	TRUE	334	Tet+T	CD1982
4-2B6	B	TRBV20-1_AGTGCCGAGCGAGCCTAC_TRBJ2-1	TRUE	96	Tet+T	CD1982
4-2C12	A	TRAV19_TGAGGGGTATAAT_TRAJ39	TRUE	349	Tet+T	CD1982
4-2C12	B	TRBV7-8_TTAGCGAACAGGGGACATCCCTAC_TRBJ2-7	TRUE	349	Tet+T	CD1982
4-2C2	A	TRAV4_TGGGTCAAAACTT_TRAJ48	TRUE	334	Tet+T	CD1982
4-2C3	A	TRAV29_DV5_CAAGCCCTGGT_TRAJ52	TRUE	343	Tet-T	CD1982
4-2C3	B	TRBV18_TCACCTGCCAGGGGTTCTGAA_TRBJ1-1	TRUE	340	Tet-T	CD1982
4-2C4	A	TRAV19_GCTCTACCGTTTTTC_TRAJ16	FALSE	344	Tet+T	CD1982
4-2C4	A	TRAV4_GTGGGGAATGC_TRAJ39	TRUE	328	Tet+T	CD1982
4-2C4	B	TRBV7-2_AGCAGTCTCCGGACTAGCGGGAGCCACGAG_TRBJ2-7	TRUE	346	Tet+T	CD1982
4-2C5	A	TRAV27_GCAGGTTCTTCAG_TRAJ11	TRUE	331	Tet-T	CD1982
4-2C5	A	TRAV26-2_CCGGAAGAGAGGAAT_TRAJ47	FALSE	219	Tet-T	CD1982
4-2C5	B	TRBV7-2_ACGCAAAGAGGCTAGCGGGAGTCGTATATACG_TRBJ2-3	FALSE	347	Tet-T	CD1982
4-2C5	B	TRBV28_GCAGTGCAAGCTCATCAGTTTATTACAA_TRBJ2-1	TRUE	346	Tet-T	CD1982
4-2C9	A	TRAV5_AGAGATCCGTGGTG_TRAJ32	TRUE	337	Tet-T	CD1982
4-2C9	B	TRBV5-5_GCAGCCCTACGCTGCGGACTAGCGGGAGATACGA_TRBJ2-7	TRUE	349	Tet-T	CD1982
4-2D1	A	TRAV13-2_TGCAGTGTCCAGAATACGTTATGGT_TRAJ32	TRUE	349	Tet-T	CD1982
4-2D12	A	TRAV12-2_CGTGATCTCCCGAGGCTA_TRAJ4	TRUE	334	Tet+T	CD1982
4-2D12	A	TRAV8-3_GGTGCGGCAGCA_TRAJ3	FALSE	342	Tet+T	CD1982
4-2D12	B	TRBV29-1_AGCGTGGGTGCGCTCGGGGCCTGGATGGAGAC_TRBJ2-5	TRUE	349	Tet+T	CD1982
4-2D2	A	TRAV5_GAGAGCACCCATGGCT_TRAJ37	TRUE	343	Tet+T	CD1982
4-2D5	A	TRAV12-1_GTGTGCTTCAGAAGATCGGAGG_TRAJ53	TRUE	337	Tet-T	CD1982
4-2D6	A	TRAV12-2_CGTGATCTCCCGAGGCTA_TRAJ4	TRUE	334	Tet+T	CD1982
4-2D6	B	TRBV29-1_AGCGTGGGTGCGCTCGGGGCCTGGATGGAGAC_TRBJ2-5	TRUE	349	Tet+T	CD1982
4-2D7	A	TRAV5_GAGAGCCTCATGAAC_TRAJ8	TRUE	340	Tet-T	CD1982
4-2D7	B	TRBV6-2_AGTTATCGGGGACTCTACACC_TRBJ2-2	TRUE	343	Tet-T	CD1982
4-2D7	B	TRBV27_TTGAGTCCGGGGACTAGCGGAAAAA_TRBJ2-4	FALSE	220	Tet-T	CD1982
4-2D8	A	TRAV4_GTGGGAGGGGACACA_TRAJ8	TRUE	334	Tet+T	CD1982
4-2D8	B	TRBV28_GCAGTACCCGGACTAGCGGGAGGGCCAACTACA_TRBJ2-1	TRUE	352	Tet+T	CD1982
4-2D9	A	TRAV9-2_CTGAGCGTTAATAG_TRAJ53	TRUE	346	Tet-T	CD1982
4-2D9	B	TRBV6-2_GTTACAACTGGGGACGTAGGGATGAAG_TRBJ1-1	TRUE	343	Tet-T	CD1982
4-2E1	A	TRAV2_GAGGATCGTACTG_TRAJ9	TRUE	239	Tet-T	CD1982
4-2E12	A	TRAV8-1_TGGATCCGGGATA_TRAJ11	TRUE	337	Tet+T	CD1982
4-2E12	B	TRBV19_GTAGA(G)GACAGGGAAGCACTG_TRBJ1-1	TRUE	340	Tet+T	CD1982
4-2E2	A	TRAV1-1_TGAGAATGGGGAT_TRAJ26	FALSE	336	Tet+T	CD1982
4-2E2	A	TRAV12-2_CGTGAGGGGGTATGG_TRAJ26	TRUE	331	Tet+T	CD1982
4-2E2	B	TRBV4-2_CAGCCTCGGGGGGACAGAGAGTAACT_TRBJ1-2	TRUE	346	Tet+T	CD1982
4-2E5	A	TRAV26-1_GAGTCAAATTGGTCGTCGGTA_TRAJ49	TRUE	337	Tet-T	CD1982
4-2E5	B	TRBV19_TAGTAGGGGGACTAGCGGGAGTAACTCCT_TRBJ2-1	TRUE	256	Tet-T	CD1982
4-2E6	A	TRAV35_TCTGTAGTGGT_TRAJ52	TRUE	328	Tet+T	CD1982
4-2E6	B	TRBV5-8_CAGCATCACACTCCAGGGGCACGAG_TRBJ2-7	TRUE	337	Tet+T	CD1982
4-2E7	A	TRAV12-2_CGTGATGAGCGGGGC_TRAJ28	TRUE	337	Tet-T	CD1982
4-2E7	A	TRAV12-3_TGTGCTCCGAGGCCCGGTTTTAGGGTTC_TRAJ22	FALSE	342	Tet-T	CD1982
4-2E7	B	TRBV11-1_CAGCTCGCAGGGGTACGA_TRBJ2-7	TRUE	337	Tet-T	CD1982
4-2E8	A	TRAV10_GAGCGACGGGTCCGCGCTTTCA_TRAJ16	TRUE	349	Tet+T	CD1982
4-2E8	A	TRAV14_DV4_GAGAGACGAAGTACA_TRAJ3	TRUE	352	Tet+T	CD1982
4-2E8	B	TRBV15_CAGAGCAGGGGCGGGTGGTGAAA_TRBJ1-4	TRUE	343	Tet+T	CD1982
4-2F1	A	TRAV20_GCAGGCGCGGGTGGGTGGAA_TRAJ47	TRUE	334	Tet-T	CD1982
4-2F1	A	TRAV29_DV5_AGGCGCGTTTTGGGCTGC_TRAJ17	TRUE	343	Tet-T	CD1982
4-2F10	A	TRAV12-2_CGTGAGGGGGTATGG_TRAJ26	TRUE	331	Tet+T	CD1982
4-2F10	B	TRBV4-2_CAGCCTCGGGGGGACAGAGAGTAACT_TRBJ1-2	TRUE	346	Tet+T	CD1982
4-2F11	B	TRBV28_CCAGCCGGGTGGGCATCAACTA_TRBJ1-2	TRUE	337	Tet-T	CD1982
4-2F5	A	TRAV12-3_GTGCACTTAAGCCGTATGGAG_TRAJ56	TRUE	337	Tet-T	CD1982
4-2F5	B	TRBV6-5_AGCAGCCCCACGGGATTAAACTA_TRBJ1-2	TRUE	340	Tet-T	CD1982
4-2F9	A	TRAV40_GGAGAAAGAGACGATGCCCTGGTAAGGGGC_TRAJ28	FALSE	341	Tet-T	CD1982
4-2F9	A	TRAV38-2_DV8_GAGCGTAACTGG_TRAJ56	TRUE	349	Tet-T	CD1982
4-2F9	B	TRBV6-6_CAGTTCTAACTGGCCCCAGAATGA_TRBJ2-1	TRUE	340	Tet-T	CD1982
4-2G11	A	TRAV8-3_TGTGGCTACC_TRAJ40	TRUE	340	Tet-T	CD1982
4-2G11	B	TRBV7-3_CAGCTCGATGAACAAT_TRBJ2-1	TRUE	337	Tet-T	CD1982
4-2G5	A	TRAV8-6_TGTGACCGAGACGGACA_TRAJ5	TRUE	346	Tet-T	CD1982
4-2G5	B	TRBV2_GCAGTCGGACAGGGGG(C)TACGA_TRBJ2-7	TRUE	340	Tet-T	CD1982
4-2G6	A	TRAV17_GGACGTTCCGTCAGG_TRAJ29	TRUE	337	Tet+T	CD1982
4-2G6	A	TRAV25_CAGGGCCAACA_TRAJ37	FALSE	327	Tet+T	CD1982
4-2G6	B	TRBV29-1_CAGCGCCTCGAGGGGCTGGGGTAATG_TRBJ1-4	TRUE	346	Tet+T	CD1982
4-2G7	A	TRAV21_TGTGAAGGGCGACT_TRAJ20	TRUE	331	Tet-T	CD1982
4-2G7	B	TRBV3-1_AGCAG(C)AGGGGGCCTAATT_TRBJ1-6	TRUE	337	Tet-T	CD1982
4-2G8	A	TRAV4_TGGGTCAAAACTT_TRAJ48	TRUE	334	Tet+T	CD1982
4-2G8	B	TRBV6-2_CACTTCACCGGGCAGGGCCCAAG_TRBJ2-5	TRUE	343	Tet+T	CD1982
4-2H10	A	TRAV19_GTGAGTCCTTCCGTTCT_TRAJ20	TRUE	352	Tet+T	CD1982
4-2H10	B	TRBV19_TATAGCAGGGCGGACAGA_TRBJ2-3	TRUE	340	Tet+T	CD1982
4-2H4	A	TRAV12-3_TGAGC(G)ACTAT_TRAJ7	TRUE	334	Tet+T	CD1982
4-2H4	A	TRAV4_CTCGTTTGTCTGGGTCTAA_TRAJ20	FALSE	333	Tet+T	CD1982
4-2H4	B	TRBV5-1_GCTTGAATGGTGCGAAC_TRBJ2-2	TRUE	343	Tet+T	CD1982
4-2H8	A	TRAV27_AGGAGAGGGGTCGGGTGGAG_TRAJ42	TRUE	343	Tet+T	CD1982
4-2H8	B	TRBV5-1_AGCTTTGGACAGGGGTGGGACACT_TRBJ1-1	TRUE	343	Tet+T	CD1982
4-2H9	A	TRAV29_DV5_AAGCGCGCCAGGCTC_TRAJ37	TRUE	346	Tet-T	CD1982
4-2H9	B	TRBV29-1_GCGTTACTCACTCCT_TRBJ2-7	TRUE	337	Tet-T	CD1982
4-3A11	B	TRBV12-3_AGTTTTAGCTCCT_TRBJ2-7	FALSE	336	Tet-T	CD1982
4-3A12	A	TRAV30_TACTTAACCTCATGCA_TRAJ39	FALSE	320	Tet+T	CD1982
4-3A12	B	TRBV20-1_GTGCTGCTCAGGGGTTCGACACT_TRBJ1-1	TRUE	346	Tet+T	CD1982
4-3B1	B	TRBV28_AGTTTCTCGGAGTCTGG_TRBJ2-6	TRUE	343	Tet-T	CD1982
4-3B10	A	TRAV41_CTGTCGAGGGAGG_TRAJ53	TRUE	328	Tet+T	CD1982
4-3B10	B	TRBV29-1_CGTTGGGGGGGGGGAGCCGGG_TRBJ2-2	FALSE	342	Tet+T	CD1982
4-3B11	A	TRAV29_DV5_AAGCGGCCTAGGAACCA_TRAJ58	TRUE	343	Tet-T	CD1982
4-3B12	B	TRBV4-2_CAGCCTCGGGGGGACAGAGAGTAACT_TRBJ1-2	TRUE	346	Tet+T	CD1982
4-3B2	A	TRAV1-1_CTCTGGGGGGAG_TRAJ10	TRUE	328	Tet+T	CD1982
4-3B2	B	TRBV7-2_GCTTATTTCTAGATATGGGCGGGG_TRBJ2-2	TRUE	346	Tet+T	CD1982
4-3B3	A	TRAV25_CAGGGCGGGGCGACT_TRAJ20	TRUE	328	Tet-T	CD1982
4-3B3	B	TRBV7-3_GCAGCACCCACTTTGAAGAG_TRBJ2-5	TRUE	340	Tet-T	CD1982
4-3B4	B	TRBV11-1_AGCTTCGGTCCAAACA_TRBJ1-3	TRUE	337	Tet+T	CD1982
4-3B5	B	TRBV21-1_AAAGCGCAGCGGGGGGCATCAACCTT_TRBJ1-2	TRUE	340	Tet-T	CD1982
4-3B9	B	TRBV4-3_CAAGATAGCGGCGGTAACT_TRBJ1-2	TRUE	343	Tet-T	CD1982
4-3C10	A	TRAV26-1_AGTCGAGAGGTGGTCTGG_TRAJ28	TRUE	145	Tet+T	CD1982
4-3C10	B	TRBV6-2_AGCAGACCACTAGCGGGTGCCTTATACGA_TRBJ2-7	TRUE	343	Tet+T	CD1982
4-3C11	B	TRBV12-3_GTTTAAGGTCGATCGGGAACA_TRBJ1-1	TRUE	346	Tet-T	CD1982
4-3C12	A	TRAV4_GTGGGAGGGTCTGG_TRAJ13	TRUE	334	Tet+T	CD1982
4-3C12	A	TRAV12-2_TGCCGCTCGGCATACAA_TRAJ21	FALSE	333	Tet+T	CD1982
4-3C12	B	TRBV20-1_GCCAGTTACCCTTTCTCTAGGGAAGATA_TRBJ2-3	TRUE	352	Tet+T	CD1982
4-3C3	A	TRAV16_CTAAGGGTGATCAATG_TRAJ43	TRUE	266	Tet-T	CD1982
4-3C3	B	TRBV11-1_AGCTTGGGACTGGGAAA_TRBJ1-3	TRUE	340	Tet-T	CD1982
4-3C3	B	TRBV12-1_GCAGCCATCCGGGACGGCTCCCGGAGGGGTTCT_TRBJ2-1	FALSE	343	Tet-T	CD1982
4-3C4	A	TRAV21_GTGCTTGACAGGGTCAGG_TRAJ45	FALSE	342	Tet+T	CD1982
4-3C4	B	TRBV6-2_AGCAGACCACTAGCGGGTGCCTTATACGA_TRBJ2-7	TRUE	343	Tet+T	CD1982
4-3C5	B	TRBV7-9_GCAGCCAAATCCCCGGGACACTCGAGGGCTACG_TRBJ2-7	TRUE	118	Tet-T	CD1982
4-3C6	A	TRAV27_GCAGGGGAAAACTT_TRAJ48	TRUE	334	Tet+T	CD1982
4-3C6	B	TRBV4-2_AGCCACCCGGGACAGGGAAACA_TRBJ2-4	TRUE	340	Tet+T	CD1982
4-3C8	A	TRAV5_GAGAGCCCTATGAAC_TRAJ8	TRUE	340	Tet+T	CD1982
4-3C9	B	TRBV9_CAGCGACCCCACTAGCGATCTGGGTAATGA_TRBJ2-1	TRUE	346	Tet-T	CD1982
4-3D10	A	TRAV17_GGACGTTCCGTCAGG_TRAJ29	TRUE	337	Tet+T	CD1982
4-3D10	B	TRBV29-1_CAGCGCCTCGAGGGGCTGGGGTAATG_TRBJ1-4	TRUE	346	Tet+T	CD1982
4-3D11	B	TRBV6-5_AGCAGCCCGGCCCTGCTGCGAAAAAAA_TRBJ1-4	FALSE	341	Tet-T	CD1982
4-3D4	B	TRBV7-8_TTAGCGAACAGGGGACATCCCTAC_TRBJ2-7	TRUE	349	Tet+T	CD1982
4-3D5	B	TRBV20-1_GACAGGGGGAGAGA_TRBJ2-5	TRUE	340	Tet-T	CD1982
4-3D6	A	TRAV26-1_AGTCGAGAGGTGGTCTGG_TRAJ28	TRUE	346	Tet+T	CD1982
4-3D6	A	TRAV21_GTGCTTGACAGGGTCAGG_TRAJ45	FALSE	342	Tet+T	CD1982
4-3D6	B	TRBV6-2_AGCAGACCACTAGCGGGTGCCTTATACGA_TRBJ2-7	TRUE	343	Tet+T	CD1982
4-3D8	A	TRAV1-2_TGTGAATGAGAATA_TRAJ31	TRUE	331	Tet+T	CD1982
4-3D8	A	TRAV12-1_GTGGTCCGCCCGCTAGATATAA_TRAJ23	FALSE	339	Tet+T	CD1982
4-3D8	B	TRBV2_CCAGCGCTAACAGGGCTGGA_TRBJ1-3	TRUE	302	Tet+T	CD1982
4-3D9	B	TRBV2_CAGTGTTTATGGTACGTCGGGCGAGC_TRBJ2-7	TRUE	343	Tet-T	CD1982
4-3E12	B	TRBV19_AGTATTTACCTACAGAATCA_TRBJ1-5	FALSE	172	Tet+T	CD1982
4-3E4	A	TRAV5_GAGAGCCCTATGAAC_TRAJ8	TRUE	340	Tet+T	CD1982
4-3E5	A	TRAV8-4_GTAGG(TG)GGAAC_TRAJ7	TRUE	334	Tet-T	CD1982
4-3E5	B	TRBV5-6_CTTGGGGTACGGCACA_TRBJ2-3	TRUE	340	Tet-T	CD1982
4-3E8	A	TRAV35_GGCAGCTAGTGGGCAATG_TRAJ43	TRUE	331	Tet+T	CD1982
4-3F10	B	TRBV7-2_GCAGCGCCTACCTAGCGGGAGGTCTCTACG_TRBJ2-7	TRUE	349	Tet+T	CD1982
4-3F6	B	TRBV5-1_GCTTGAATGGTGCGAAC_TRBJ2-2	TRUE	343	Tet+T	CD1982
4-3F7	B	TRBV2_ACGAA(G)GACAGGGGGCGAATCA_TRBJ1-5	TRUE	246	Tet-T	CD1982
4-3F8	A	TRAV12-1_GGTGACCCAATAC_TRAJ40	TRUE	316	Tet+T	CD1982
4-3F8	B	TRBV30_TGGAGCCACACTGGTTGGGACACC_TRBJ2-2	TRUE	343	Tet+T	CD1982
4-3G1	B	TRBV12-3_GCAGTATCAGACAGGGGGAGACCGG_TRBJ2-2	TRUE	346	Tet-T	CD1982
4-3G10	B	TRBV7-2_GCTTATTTCTAGATATGGGCGGGG_TRBJ2-2	TRUE	346	Tet+T	CD1982
4-3G11	A	TRAV16_GCTCTTGGGGGCTC_TRAJ37	TRUE	331	Tet-T	CD1982
4-3G4	A	TRAV21_TGTGATGCTCTTTCGAAGAGGCT_TRAJ8	TRUE	343	Tet+T	CD1982
4-3G4	B	TRBV7-2_GCAGCCTGACTAGCGTTGCCGGG_TRBJ2-2	TRUE	343	Tet+T	CD1982
4-3G5	B	TRBV6-7_GCAGTCGACTAGCGGGAGGACACAAAA_TRBJ2-4	TRUE	346	Tet-T	CD1982
4-3G8	A	TRAV30_CAGAGTCCCCCCCGATAAATG_TRAJ48	TRUE	334	Tet+T	CD1982
4-4G1	A	TRAV24_CTGTGTTAGTAGTG_TRAJ53	TRUE	337	Tet+T	CD1982
4-4G1	A	TRAV13-1_TGTGCCCCCAGGTCCGGTAAA_TRAJ44	TRUE	328	Tet+T	CD1982
4-4G1	B	TRBV20-1_CTAGAAAAGCGGACAACAC_TRBJ2-2	TRUE	349	Tet+T	CD1982
4-4G11	A	TRAV35_TGGGCTTGAAAGTAAC_TRAJ49	TRUE	328	Tet+T	CD1982
4-4G2	B	TRBV7-2_GCAGCCGAGGATGGGGG(G)AGACC_TRBJ2-5	TRUE	340	Tet-T	CD1982
4-4G2	B	TRBV6-5_AGTTATTGGGTCACAGACAGATTATAGCA_TRBJ1-5	FALSE	353	Tet-T	CD1982
4-4G4	A	TRAV13-1_CAGCAGAGGGAGTGGACAAC_TRAJ21	TRUE	340	Tet-T	CD1982
4-4G4	B	TRBV11-2_GCAGCGCGGGGGCGGGAGCCTTCTACG_TRBJ2-7	TRUE	346	Tet-T	CD1982
4-4G5	A	TRAV35_GGCAGCCCAAAATACAA_TRAJ21	FALSE	338	Tet+T	CD1982
4-4G5	A	TRAV5_GAGTATGAATGA_TRAJ43	TRUE	325	Tet+T	CD1982
4-4G5	B	TRBV4-1_GCAGCTTCGGACAATTTGGGGCAGAT_TRBJ2-3	TRUE	343	Tet+T	CD1982
4-4G6	A	TRAV8-6_TGTGACCTTAT_TRAJ34	FALSE	338	Tet-T	CD1982
4-4G6	B	TRBV5-1_CCAGCGGGCCTGGGCAAGA_TRBJ2-5	TRUE	334	Tet-T	CD1982
4-4G7	A	TRAV1-2_TGTGACCAGTAGCA_TRAJ37	TRUE	331	Tet+T	CD1982
4-4G7	A	TRAV10_GTGAGGAAAGACAA_TRAJ24	FALSE	344	Tet+T	CD1982
4-4G7	B	TRBV12-4_CAGTTCGAGGCTGGGCTATG_TRBJ1-2	TRUE	340	Tet+T	CD1982
4-4G8	A	TRAV14_DV4_GCAATCATCCGGGCCAACTT_TRAJ48	TRUE	349	Tet-T	CD1982
4-4G8	A	TRAV4_TACTGGGGATAAC_TRAJ23	FALSE	323	Tet-T	CD1982
4-4G8	B	TRBV29-1_CGTTGTCGGCGGCTGGAACA_TRBJ1-1	TRUE	343	Tet-T	CD1982
4-4G9	A	TRAV38-2_DV8_GAGCGGGATGGTATCT_TRAJ48	TRUE	358	Tet+T	CD1982
4-4G9	B	TRBV7-2_GCTTATGGGGGGGGGTCGTGCCTAC_TRBJ2-7	FALSE	348	Tet+T	CD1982
4-4H11	A	TRAV13-1_GTCTAAGGGGGGGTGCAGGGGACA_TRAJ5	FALSE	336	Tet+T	CD1982
4-4H11	A	TRAV4_TGACATTGGGTTCACG_TRAJ10	TRUE	343	Tet+T	CD1982
4-4H11	B	TRBV20-1_AGTGCGGCAGGGGGCGACTAT_TRBJ1-2	TRUE	343	Tet+T	CD1982
4-4H5	B	TRBV5-6_CTTGGTGAACATGAAC_TRBJ1-1	TRUE	340	Tet+T	CD1982
4-4H6	A	TRAV27_GCAGGGTACAATAATG_TRAJ38	TRUE	340	Tet-T	CD1982
4-4H6	B	TRBV7-2_GCAGCCCGTGGGTGAATTC_TRBJ1-6	TRUE	340	Tet-T	CD1982
4-4H7	A	TRAV29_DV5_GCAAGTCACTAAT_TRAJ52	FALSE	324	Tet+T	CD1982
4-4H7	A	TRAV26-1_GTCAGTAAGATTTCT_TRAJ4	TRUE	337	Tet+T	CD1982
4-4H7	B	TRBV7-2_CTTAGTTGCCTGGGAGAC_TRBJ2-5	TRUE	340	Tet+T	CD1982
4-4H8	A	TRAV9-2_GTGCTCTGAACGGAGGGGTGTACA_TRAJ3	TRUE	346	Tet-T	CD1982
4-4H8	B	TRBV14_CAGCCTCGGACAGGGCTTCGACGTTCAG_TRBJ2-4	TRUE	343	Tet-T	CD1982
4-4H9	B	TRBV29-1_GTTGAGTTTTGGGTGGACACT_TRBJ1-1	TRUE	343	Tet+T	CD1982
